# Supplementary material for: Functional characterization of a human epilepsy-associated gene network reveals metabolic regulation as a critical factor underlying seizure susceptibilities
Source: Dis Model Mech. 2026 Jan 28;19(1):dmm052307. doi: 10.1242/dmm.052307 (PMC12869506; doi:10.1242/dmm.052307)
Supplement: Table S1. The Drosophila orthologs of 320 human genes in M30 cluster [file dmm-19-052307-TableS1.xlsx]

## Sheet: S1_Fly orthologs of M30 network
Supplementary Table 1. The Drosophila orthologs of 320 human genes in M30 cluster
# query	query_species	query_gene	target_species	homolog_gene	homolog_gene_reports	source	score	best_score	best_reverse_score	transgene_in_fly
AAGAB	Homo sapiens (Human)	AAGAB	Drosophila melanogaster (Fruit fly)	CG32109	FB:FBgn0052109 EntrezGene:39444	eggNOG, Inparanoid, OrthoDB, OrthoFinder, OrthoInspector, orthoMCL, Panther, Phylome	8	Yes	Yes	-
ABCA10	Homo sapiens (Human)	ABCA10	Drosophila melanogaster (Fruit fly)	CG8908	FB:FBgn0034493 EntrezGene:37293	Compara, eggNOG, OrthoDB, orthoMCL	4	Yes	No	-
ABCA10	Homo sapiens (Human)	ABCA10	Drosophila melanogaster (Fruit fly)	Eato	FB:FBgn0028539 EntrezGene:34783	Compara, eggNOG, OrthoDB, orthoMCL	4	Yes	No	-
ABCA10	Homo sapiens (Human)	ABCA10	Drosophila melanogaster (Fruit fly)	ldd	FB:FBgn0083956 EntrezGene:318066	Compara, eggNOG, OrthoDB, orthoMCL	4	Yes	No	-
ACVR1B	Homo sapiens (Human)	ACVR1B	Drosophila melanogaster (Fruit fly)	babo	FB:FBgn0011300 EntrezGene:35900	Compara, eggNOG, Hieranoid, Inparanoid, OrthoFinder, OrthoInspector, orthoMCL, Panther, Phylome, TreeFam	10	Yes	No	FBgn0027386:Hsap\ACVR1B
ACVR1B	Homo sapiens (Human)	ACVR1B	Drosophila melanogaster (Fruit fly)	tkv	FB:FBgn0003716 EntrezGene:33753	Compara, eggNOG, Hieranoid, OrthoFinder	4	No	No	FBgn0027386:Hsap\ACVR1B
ADAM22	Homo sapiens (Human)	ADAM22	Drosophila melanogaster (Fruit fly)	mmd	FB:FBgn0259110 EntrezGene:32561	eggNOG, OrthoDB, OrthoInspector, orthoMCL, Panther, RoundUp, TreeFam	7	Yes	No	-
ADAM22	Homo sapiens (Human)	ADAM22	Drosophila melanogaster (Fruit fly)	Meltrin	FB:FBgn0265140 EntrezGene:3772109	eggNOG, OrthoDB, Panther, RoundUp	4	No	No	-
ADAM23	Homo sapiens (Human)	ADAM23	Drosophila melanogaster (Fruit fly)	mmd	FB:FBgn0259110 EntrezGene:32561	Compara, eggNOG, OrthoDB, OrthoFinder, OrthoInspector, orthoMCL, Panther, TreeFam	8	Yes	No	-
ADGRA1	Homo sapiens (Human)	ADGRA1	Drosophila melanogaster (Fruit fly)	CG15744	FB:FBgn0030466 EntrezGene:2768909	OrthoDB, OrthoInspector, Panther, TreeFam	4	Yes	No	-
AFF2	Homo sapiens (Human)	AFF2	Drosophila melanogaster (Fruit fly)	lilli	FB:FBgn0041111 EntrezGene:33496	Compara, eggNOG, Hieranoid, Inparanoid, OrthoFinder, OrthoInspector, orthoMCL, Panther, RoundUp	9	Yes	Yes	-
AGGF1	Homo sapiens (Human)	AGGF1	Drosophila melanogaster (Fruit fly)	CG8079	FB:FBgn0034002 EntrezGene:36689	Compara, eggNOG, Hieranoid, Inparanoid, OMA, OrthoDB, OrthoFinder, OrthoInspector, orthoMCL, Panther, Phylome, RoundUp, TreeFam	13	Yes	Yes	-
AHNAK2	Homo sapiens (Human)	AHNAK2	Drosophila melanogaster (Fruit fly)	no homologs found
ALDOA	Homo sapiens (Human)	ALDOA	Drosophila melanogaster (Fruit fly)	Aldo	FB:FBgn0000064 EntrezGene:43183	Compara, eggNOG, Hieranoid, Inparanoid, Isobase, OMA, OrthoFinder, OrthoInspector, orthoMCL, Panther, Phylome, RoundUp, TreeFam	13	Yes	Yes	FBgn0287512:Hsap\ALDOA
ALDOA	Homo sapiens (Human)	ALDOA	Drosophila melanogaster (Fruit fly)	Ald2	FB:FBgn0039425 EntrezGene:43189	Compara, eggNOG, Hieranoid, Isobase, OrthoFinder, OrthoInspector, Panther, Phylome, TreeFam	9	No	No	FBgn0287512:Hsap\ALDOA
AMPH	Homo sapiens (Human)	AMPH	Drosophila melanogaster (Fruit fly)	Amph	FB:FBgn0027356 EntrezGene:36383	eggNOG, Hieranoid, Inparanoid, OMA, OrthoDB, OrthoFinder, OrthoInspector, Panther, Phylome, RoundUp, TreeFam	11	Yes	No	FBgn0283698:Hsap\AMPH
ANAPC1	Homo sapiens (Human)	ANAPC1	Drosophila melanogaster (Fruit fly)	shtd	FB:FBgn0004391 EntrezGene:32473	Compara, eggNOG, Hieranoid, Homologene, Inparanoid, Isobase, OMA, OrthoDB, OrthoFinder, OrthoInspector, orthoMCL, Panther, Phylome, RoundUp, TreeFam	15	Yes	Yes	-
ANXA6	Homo sapiens (Human)	ANXA6	Drosophila melanogaster (Fruit fly)	no homologs found
AP3B2	Homo sapiens (Human)	AP3B2	Drosophila melanogaster (Fruit fly)	rb	FB:FBgn0003210 EntrezGene:31381	Compara, eggNOG, Hieranoid, Inparanoid, OMA, OrthoDB, OrthoFinder, OrthoInspector, orthoMCL, Panther, RoundUp, TreeFam	12	Yes	No	-
APBA1	Homo sapiens (Human)	APBA1	Drosophila melanogaster (Fruit fly)	X11Lbeta	FB:FBgn0052677 EntrezGene:31997	Compara, eggNOG, Isobase, OrthoInspector, orthoMCL, Panther, Phylome, RoundUp, TreeFam	9	Yes	Yes	-
APBA1	Homo sapiens (Human)	APBA1	Drosophila melanogaster (Fruit fly)	X11L	FB:FBgn0026313 EntrezGene:252671	eggNOG, Isobase, OrthoInspector, orthoMCL, Panther, RoundUp, TreeFam	7	No	Yes	-
ARHGAP20	Homo sapiens (Human)	ARHGAP20	Drosophila melanogaster (Fruit fly)	RhoGAP71E	FB:FBgn0036518 EntrezGene:39693	Compara, eggNOG, OrthoInspector, Panther, RoundUp	5	Yes	Yes	-
ARHGAP44	Homo sapiens (Human)	ARHGAP44	Drosophila melanogaster (Fruit fly)	RhoGAP92B	FB:FBgn0038747 EntrezGene:42371	Compara, eggNOG, Hieranoid, Inparanoid, OrthoFinder, OrthoInspector, orthoMCL, Panther, Phylome, RoundUp, TreeFam	11	Yes	No	-
ARL3	Homo sapiens (Human)	ARL3	Drosophila melanogaster (Fruit fly)	dnd	FB:FBgn0038916 EntrezGene:42580	eggNOG, Hieranoid, Homologene, Inparanoid, OMA, OrthoFinder, OrthoInspector, orthoMCL, Panther, Phylome, RoundUp, TreeFam	12	Yes	Yes	-
ARNTL2	Homo sapiens (Human)	ARNTL2	Drosophila melanogaster (Fruit fly)	cyc	FB:FBgn0023094 EntrezGene:40162	eggNOG, Hieranoid, Inparanoid, OrthoDB, OrthoFinder, OrthoInspector, orthoMCL, Panther, Phylome, TreeFam	10	Yes	No	-
ARNTL2	Homo sapiens (Human)	ARNTL2	Drosophila melanogaster (Fruit fly)	gce	FB:FBgn0261703 EntrezGene:32457	Compara, eggNOG, OrthoFinder, Panther	4	No	Yes	-
ARNTL2	Homo sapiens (Human)	ARNTL2	Drosophila melanogaster (Fruit fly)	Met	FB:FBgn0002723 EntrezGene:32114	Compara, eggNOG, OrthoFinder, Panther	4	No	Yes	-
ATP1A3	Homo sapiens (Human)	ATP1A3	Drosophila melanogaster (Fruit fly)	Atpalpha	FB:FBgn0002921 EntrezGene:48971	eggNOG, Hieranoid, Homologene, Inparanoid, OMA, OrthoFinder, OrthoInspector, orthoMCL, Panther, Phylome, RoundUp, TreeFam	12	Yes	No	FBgn0265407:Hsap\ATP1A3
ATP1B3	Homo sapiens (Human)	ATP1B3	Drosophila melanogaster (Fruit fly)	nrv1	FB:FBgn0015776 EntrezGene:33952	Compara, eggNOG, Hieranoid, Inparanoid, OMA, OrthoFinder, OrthoInspector, Panther, Phylome, RoundUp	10	Yes	No	FBgn0288608:Hsap\ATP1B3
ATP1B3	Homo sapiens (Human)	ATP1B3	Drosophila melanogaster (Fruit fly)	nrv3	FB:FBgn0032946 EntrezGene:35408	Compara, eggNOG, Hieranoid, Inparanoid, OMA, OrthoFinder, OrthoInspector, Panther, Phylome, RoundUp	10	Yes	No	FBgn0288608:Hsap\ATP1B3
ATP1B3	Homo sapiens (Human)	ATP1B3	Drosophila melanogaster (Fruit fly)	nrv2	FB:FBgn0015777 EntrezGene:33953	Compara, eggNOG, Hieranoid, Inparanoid, OMA, OrthoFinder, OrthoInspector, Panther, Phylome	9	No	No	FBgn0288608:Hsap\ATP1B3
ATP1B3	Homo sapiens (Human)	ATP1B3	Drosophila melanogaster (Fruit fly)	CG33310	FB:FBgn0053310 EntrezGene:2768910	Compara, eggNOG, Panther, Phylome	4	No	No	FBgn0288608:Hsap\ATP1B3
ATP5G3	Homo sapiens (Human)	ATP5G3	Drosophila melanogaster (Fruit fly)	ATPsynC	FB:FBgn0039830 EntrezGene:43693	eggNOG, Hieranoid, Inparanoid, OrthoFinder, OrthoInspector, orthoMCL, Panther, RoundUp, TreeFam	9	Yes	No	FBgn0286126:Hsap\ATP5MC3
ATP6V1A	Homo sapiens (Human)	ATP6V1A	Drosophila melanogaster (Fruit fly)	Vha68-1	FB:FBgn0265262 EntrezGene:45668	Compara, eggNOG, Hieranoid, Homologene, Inparanoid, Isobase, OMA, OrthoFinder, OrthoInspector, orthoMCL, Panther, Phylome, TreeFam	13	Yes	Yes	-
ATP6V1A	Homo sapiens (Human)	ATP6V1A	Drosophila melanogaster (Fruit fly)	Vha68-2	FB:FBgn0263598 EntrezGene:45012	Compara, eggNOG, Hieranoid, Inparanoid, Isobase, OMA, OrthoFinder, OrthoInspector, orthoMCL, Panther, Phylome, RoundUp, TreeFam	13	Yes	Yes	-
ATP6V1A	Homo sapiens (Human)	ATP6V1A	Drosophila melanogaster (Fruit fly)	Vha68-3	FB:FBgn0032464 EntrezGene:34695	eggNOG, Hieranoid, Isobase, OrthoFinder, orthoMCL, Panther, Phylome, TreeFam	8	No	Yes	-
ATP8A2	Homo sapiens (Human)	ATP8A2	Drosophila melanogaster (Fruit fly)	ATP8A	FB:FBgn0259221 EntrezGene:36488	eggNOG, Hieranoid, Inparanoid, OMA, OrthoDB, OrthoFinder, OrthoInspector, orthoMCL, Panther, Phylome, RoundUp, TreeFam	12	Yes	No	-
ATP8A2	Homo sapiens (Human)	ATP8A2	Drosophila melanogaster (Fruit fly)	CG9981	FB:FBgn0030746 EntrezGene:32609	eggNOG, OrthoDB, OrthoFinder, orthoMCL	4	No	No	-
B4GALNT1	Homo sapiens (Human)	Search has no results; either there is no homolog in the targeted species, or the input was not a valid gene symbol or ID.
B4GALT6	Homo sapiens (Human)	B4GALT6	Drosophila melanogaster (Fruit fly)	no homologs found
BIVM	Homo sapiens (Human)	BIVM	Drosophila melanogaster (Fruit fly)	mus201	FB:FBgn0002887 EntrezGene:3772069	eggNOG, OMA, OrthoDB, OrthoFinder	4	Yes	No	-
BSCL2	Homo sapiens (Human)	BSCL2	Drosophila melanogaster (Fruit fly)	Seipin	FB:FBgn0040336 EntrezGene:31245	Compara, eggNOG, Hieranoid, Inparanoid, OrthoDB, OrthoFinder, OrthoInspector, orthoMCL, Panther, Phylome, RoundUp, TreeFam	12	Yes	Yes	FBgn0263242:Hsap\BSCL2
C11orf74	Homo sapiens (Human)	Search has no results; either there is no homolog in the targeted species, or the input was not a valid gene symbol or ID.
CACNA1C	Homo sapiens (Human)	CACNA1C	Drosophila melanogaster (Fruit fly)	Ca-alpha1D	FB:FBgn0001991 EntrezGene:34950	eggNOG, Hieranoid, Inparanoid, OMA, OrthoDB, OrthoFinder, OrthoInspector, orthoMCL, Panther, Phylome, RoundUp, TreeFam	12	Yes	No	-
CACNA1C	Homo sapiens (Human)	CACNA1C	Drosophila melanogaster (Fruit fly)	cac	FB:FBgn0263111 EntrezGene:32158	eggNOG, OrthoDB, OrthoFinder, orthoMCL, RoundUp	5	No	No	-
CACNB2	Homo sapiens (Human)	CACNB2	Drosophila melanogaster (Fruit fly)	Ca-beta	FB:FBgn0287724 EntrezGene:34557	Compara, eggNOG, Hieranoid, Inparanoid, OrthoFinder, OrthoInspector, orthoMCL, Panther, Phylome, RoundUp, TreeFam	11	Yes	No	-
CACNB4	Homo sapiens (Human)	CACNB4	Drosophila melanogaster (Fruit fly)	Ca-beta	FB:FBgn0287724 EntrezGene:34557	Compara, eggNOG, Hieranoid, Homologene, Inparanoid, OMA, OrthoFinder, OrthoInspector, orthoMCL, Panther, Phylome, TreeFam	12	Yes	Yes	-
CACNG2	Homo sapiens (Human)	CACNG2	Drosophila melanogaster (Fruit fly)	no homologs found
CADPS	Homo sapiens (Human)	CADPS	Drosophila melanogaster (Fruit fly)	Cadps	FB:FBgn0053653 EntrezGene:49968	eggNOG, Hieranoid, Homologene, Inparanoid, Isobase, OMA, OrthoDB, OrthoFinder, OrthoInspector, orthoMCL, Panther, Phylome, RoundUp, TreeFam	14	Yes	Yes	-
CALM3	Homo sapiens (Human)	CALM3	Drosophila melanogaster (Fruit fly)	Cam	FB:FBgn0000253 EntrezGene:36329	eggNOG, Inparanoid, OMA, OrthoFinder, OrthoInspector, orthoMCL, Panther, Phylome, RoundUp, TreeFam	10	Yes	Yes	FBgn0286134:Hsap\CALM3
CALY	Homo sapiens (Human)	Search has no results; either there is no homolog in the targeted species, or the input was not a valid gene symbol or ID.
CAMK2B	Homo sapiens (Human)	CAMK2B	Drosophila melanogaster (Fruit fly)	CaMKII	FB:FBgn0264607 EntrezGene:43828	eggNOG, Hieranoid, Inparanoid, OMA, OrthoDB, orthoMCL, Panther, Phylome, RoundUp, TreeFam	10	Yes	No	FBgn0283705:Hsap\CAMK2B
CAP2	Homo sapiens (Human)	CAP2	Drosophila melanogaster (Fruit fly)	capt	FB:FBgn0261458 EntrezGene:45233	Compara, eggNOG, Hieranoid, Inparanoid, OrthoDB, OrthoFinder, OrthoInspector, orthoMCL, Panther, Phylome, RoundUp, TreeFam	12	Yes	No	-
CBLN2	Homo sapiens (Human)	Search has no results; either there is no homolog in the targeted species, or the input was not a valid gene symbol or ID.
CCDC136	Homo sapiens (Human)	CCDC136	Drosophila melanogaster (Fruit fly)	no homologs found
CCDC68	Homo sapiens (Human)	CCDC68	Drosophila melanogaster (Fruit fly)	no homologs found
CCNB1	Homo sapiens (Human)	CCNB1	Drosophila melanogaster (Fruit fly)	CycB	FB:FBgn0000405 EntrezGene:37618	Compara, eggNOG, Hieranoid, Homologene, Inparanoid, OrthoFinder, OrthoInspector, Panther, Phylome, RoundUp, TreeFam	11	Yes	Yes	FBgn0285972:Hsap\CCNB1
CCNB1	Homo sapiens (Human)	CCNB1	Drosophila melanogaster (Fruit fly)	CycA	FB:FBgn0000404 EntrezGene:39340	Compara, eggNOG, OrthoFinder, orthoMCL	4	No	No	FBgn0285972:Hsap\CCNB1
CD83	Homo sapiens (Human)	Search has no results; either there is no homolog in the targeted species, or the input was not a valid gene symbol or ID.
CDC42	Homo sapiens (Human)	CDC42	Drosophila melanogaster (Fruit fly)	Cdc42	FB:FBgn0010341 EntrezGene:32981	Compara, eggNOG, Hieranoid, Homologene, Inparanoid, OMA, OrthoDB, OrthoFinder, OrthoInspector, orthoMCL, Panther, Phylome, RoundUp, TreeFam	14	Yes	Yes	FBgn0026072:Hsap\CDC42
CDC7	Homo sapiens (Human)	CDC7	Drosophila melanogaster (Fruit fly)	CG5790	FB:FBgn0032677 EntrezGene:35095	Compara, eggNOG, Hieranoid, Inparanoid, OMA, OrthoDB, OrthoFinder, OrthoInspector, orthoMCL, Panther, Phylome, RoundUp, TreeFam	13	Yes	Yes	-
CDC7	Homo sapiens (Human)	CDC7	Drosophila melanogaster (Fruit fly)	Cdc7	FB:FBgn0028360 EntrezGene:31598	Compara, eggNOG, Hieranoid, Inparanoid, OMA, OrthoDB, OrthoFinder, orthoMCL, Panther, Phylome, RoundUp, TreeFam	12	No	Yes	-
CDH18	Homo sapiens (Human)	CDH18	Drosophila melanogaster (Fruit fly)	no homologs found
CDK14	Homo sapiens (Human)	CDK14	Drosophila melanogaster (Fruit fly)	Eip63E	FB:FBgn0005640 EntrezGene:38433	Compara, eggNOG, Hieranoid, Homologene, Inparanoid, OMA, OrthoDB, OrthoFinder, OrthoInspector, orthoMCL, Panther, Phylome, RoundUp, TreeFam	14	Yes	Yes	-
CDS1	Homo sapiens (Human)	CDS1	Drosophila melanogaster (Fruit fly)	Cds	FB:FBgn0010350 EntrezGene:43950	eggNOG, Hieranoid, Homologene, Inparanoid, OMA, OrthoDB, OrthoFinder, OrthoInspector, orthoMCL, Panther, Phylome, RoundUp, TreeFam	13	Yes	Yes	-
CEND1	Homo sapiens (Human)	Search has no results; either there is no homolog in the targeted species, or the input was not a valid gene symbol or ID.
CENPJ	Homo sapiens (Human)	CENPJ	Drosophila melanogaster (Fruit fly)	Sas-4	FB:FBgn0011020 EntrezGene:40859	Compara, eggNOG, Hieranoid, Inparanoid, Isobase, OrthoInspector, orthoMCL, Panther, Phylome, RoundUp, TreeFam	11	Yes	Yes	FBgn0287496:Hsap\CENPJ
CHML	Homo sapiens (Human)	CHML	Drosophila melanogaster (Fruit fly)	Rep	FB:FBgn0026378 EntrezGene:37246	Compara, eggNOG, Hieranoid, Inparanoid, OMA, OrthoDB, OrthoFinder, OrthoInspector, orthoMCL, Panther, Phylome, RoundUp, TreeFam	13	Yes	No	-
CHRM2	Homo sapiens (Human)	CHRM2	Drosophila melanogaster (Fruit fly)	mAChR-A	FB:FBgn0000037 EntrezGene:37892	eggNOG, OrthoFinder, OrthoInspector, Panther, Phylome, TreeFam	6	Yes	No	-
CHRNB2	Homo sapiens (Human)	CHRNB2	Drosophila melanogaster (Fruit fly)	nAChRalpha1	FB:FBgn0000036 EntrezGene:42918	eggNOG, Homologene, OrthoDB, Panther, Phylome	5	Yes	No	FBgn0286416:Hsap\CHRNB2
CHRNB2	Homo sapiens (Human)	CHRNB2	Drosophila melanogaster (Fruit fly)	nAChRbeta1	FB:FBgn0000038 EntrezGene:38545	eggNOG, OrthoDB, Panther, Phylome, TreeFam	5	Yes	Yes	FBgn0286416:Hsap\CHRNB2
CHRNB2	Homo sapiens (Human)	CHRNB2	Drosophila melanogaster (Fruit fly)	nAChRalpha2	FB:FBgn0000039 EntrezGene:42919	eggNOG, OrthoDB, Panther, Phylome	4	No	No	FBgn0286416:Hsap\CHRNB2
CHRNB2	Homo sapiens (Human)	CHRNB2	Drosophila melanogaster (Fruit fly)	nAChRbeta2	FB:FBgn0004118 EntrezGene:42920	eggNOG, OrthoDB, Panther, Phylome	4	No	No	FBgn0286416:Hsap\CHRNB2
CIT	Homo sapiens (Human)	CIT	Drosophila melanogaster (Fruit fly)	sti	FB:FBgn0002466 EntrezGene:39429	eggNOG, Homologene, Inparanoid, Isobase, OMA, OrthoDB, OrthoFinder, OrthoInspector, orthoMCL, Panther, RoundUp, TreeFam	12	Yes	Yes	FBgn0288566:Hsap\CIT
CKAP2	Homo sapiens (Human)	Search has no results; either there is no homolog in the targeted species, or the input was not a valid gene symbol or ID.
CKS2	Homo sapiens (Human)	CKS2	Drosophila melanogaster (Fruit fly)	Cks30A	FB:FBgn0010314 EntrezGene:34250	Compara, eggNOG, Hieranoid, Inparanoid, OMA, OrthoDB, OrthoFinder, OrthoInspector, orthoMCL, Panther, Phylome, RoundUp, TreeFam	13	Yes	Yes	FBgn0286305:Hsap\CKS2
CKS2	Homo sapiens (Human)	CKS2	Drosophila melanogaster (Fruit fly)	Cks85A	FB:FBgn0037613 EntrezGene:41034	Compara, eggNOG, Hieranoid, OMA, OrthoDB, OrthoFinder, orthoMCL, Panther, TreeFam	9	No	Yes	FBgn0286305:Hsap\CKS2
CLGN	Homo sapiens (Human)	CLGN	Drosophila melanogaster (Fruit fly)	CG1924	FB:FBgn0030377 EntrezGene:32180	Compara, eggNOG, Hieranoid, Inparanoid, OMA, OrthoDB, OrthoFinder, OrthoInspector, orthoMCL, Panther, Phylome, TreeFam	12	Yes	No	-
CLGN	Homo sapiens (Human)	CLGN	Drosophila melanogaster (Fruit fly)	Cnx14D	FB:FBgn0264077 EntrezGene:32620	eggNOG, Hieranoid, Inparanoid, OMA, OrthoDB, OrthoFinder, OrthoInspector, orthoMCL, Panther, Phylome, TreeFam	11	No	No	-
CLGN	Homo sapiens (Human)	CLGN	Drosophila melanogaster (Fruit fly)	Cnx99A	FB:FBgn0015622 EntrezGene:44643	Compara, eggNOG, Hieranoid, Inparanoid, OrthoDB, OrthoFinder, OrthoInspector, orthoMCL, Panther, TreeFam	10	No	No	-
CLSTN3	Homo sapiens (Human)	CLSTN3	Drosophila melanogaster (Fruit fly)	Cals	FB:FBgn0039928 EntrezGene:43824	Compara, eggNOG, Hieranoid, Inparanoid, OMA, OrthoDB, OrthoFinder, OrthoInspector, orthoMCL, Panther, Phylome, TreeFam	12	Yes	No	-
CLTB	Homo sapiens (Human)	CLTB	Drosophila melanogaster (Fruit fly)	Clc	FB:FBgn0024814 EntrezGene:40221	Compara, eggNOG, Hieranoid, Inparanoid, OMA, OrthoDB, OrthoFinder, OrthoInspector, orthoMCL, Panther, Phylome, RoundUp, TreeFam	13	Yes	Yes	FBgn0287441:Hsap\CLTB
CNNM1	Homo sapiens (Human)	CNNM1	Drosophila melanogaster (Fruit fly)	uex	FB:FBgn0262124 EntrezGene:5740320	Compara, eggNOG, Hieranoid, Inparanoid, OrthoDB, OrthoFinder, OrthoInspector, Panther, Phylome, TreeFam	10	Yes	No	-
CNTN4	Homo sapiens (Human)	CNTN4	Drosophila melanogaster (Fruit fly)	Cont	FB:FBgn0037240 EntrezGene:40553	eggNOG, Hieranoid, Inparanoid, OMA, OrthoDB, OrthoFinder, OrthoInspector, orthoMCL, Panther, Phylome, RoundUp, TreeFam	12	Yes	Yes	-
CNTN5	Homo sapiens (Human)	CNTN5	Drosophila melanogaster (Fruit fly)	Cont	FB:FBgn0037240 EntrezGene:40553	eggNOG, Hieranoid, Inparanoid, OMA, OrthoDB, OrthoFinder, OrthoInspector, orthoMCL, Phylome, TreeFam	10	Yes	No	-
CNTNAP1	Homo sapiens (Human)	CNTNAP1	Drosophila melanogaster (Fruit fly)	Nrx-IV	FB:FBgn0013997 EntrezGene:39387	eggNOG, Inparanoid, OMA, OrthoDB, OrthoFinder, OrthoInspector, orthoMCL, Panther, Phylome, TreeFam	10	Yes	No	FBgn0286426:Hsap\CNTNAP1
CNTNAP1	Homo sapiens (Human)	CNTNAP1	Drosophila melanogaster (Fruit fly)	axo	FB:FBgn0262870 EntrezGene:43923	eggNOG, OrthoDB, OrthoFinder, TreeFam	4	No	No	FBgn0286426:Hsap\CNTNAP1
CNTNAP5	Homo sapiens (Human)	CNTNAP5	Drosophila melanogaster (Fruit fly)	Nrx-IV	FB:FBgn0013997 EntrezGene:39387	eggNOG, Inparanoid, OMA, OrthoDB, OrthoFinder, OrthoInspector, orthoMCL, Panther, Phylome, TreeFam	10	Yes	No	-
CNTNAP5	Homo sapiens (Human)	CNTNAP5	Drosophila melanogaster (Fruit fly)	axo	FB:FBgn0262870 EntrezGene:43923	eggNOG, OrthoDB, OrthoFinder, TreeFam	4	No	No	-
COX6C	Homo sapiens (Human)	COX6C	Drosophila melanogaster (Fruit fly)	cype	FB:FBgn0015031 EntrezGene:46040	eggNOG, Hieranoid, Inparanoid, Isobase, OMA, OrthoDB, OrthoFinder, OrthoInspector, orthoMCL, RoundUp	10	Yes	Yes	-
CPLX1	Homo sapiens (Human)	CPLX1	Drosophila melanogaster (Fruit fly)	cpx	FB:FBgn0041605 EntrezGene:64877	Compara, eggNOG, Hieranoid, Inparanoid, OrthoFinder, OrthoInspector, Panther, RoundUp, TreeFam	9	Yes	Yes	-
CPNE6	Homo sapiens (Human)	Search has no results; either there is no homolog in the targeted species, or the input was not a valid gene symbol or ID.
CPNE7	Homo sapiens (Human)	Search has no results; either there is no homolog in the targeted species, or the input was not a valid gene symbol or ID.
CPNE9	Homo sapiens (Human)	Search has no results; either there is no homolog in the targeted species, or the input was not a valid gene symbol or ID.
CRMP1	Homo sapiens (Human)	CRMP1	Drosophila melanogaster (Fruit fly)	CRMP	FB:FBgn0023023 EntrezGene:40675	Compara, eggNOG, Hieranoid, Inparanoid, OrthoDB, OrthoFinder, OrthoInspector, orthoMCL, Panther, Phylome	10	Yes	No	FBgn0265405:Hsap\CRMP1
CYP2C8	Homo sapiens (Human)	CYP2C8	Drosophila melanogaster (Fruit fly)	Cyp18a1	FB:FBgn0010383 EntrezGene:32858	Compara, eggNOG, Hieranoid, OrthoFinder, OrthoInspector, orthoMCL, Panther	7	Yes	No	-
CYP4X1	Homo sapiens (Human)	CYP4X1	Drosophila melanogaster (Fruit fly)	Cyp4d1	FB:FBgn0005670 EntrezGene:31188	Compara, eggNOG, Isobase, OrthoDB, orthoMCL	5	Yes	No	-
CYP4X1	Homo sapiens (Human)	CYP4X1	Drosophila melanogaster (Fruit fly)	Cyp4ac1	FB:FBgn0031693 EntrezGene:33754	Compara, eggNOG, OrthoDB, orthoMCL	4	No	No	-
CYP4X1	Homo sapiens (Human)	CYP4X1	Drosophila melanogaster (Fruit fly)	Cyp4ac2	FB:FBgn0031694 EntrezGene:33755	Compara, eggNOG, OrthoDB, orthoMCL	4	No	No	-
CYP4X1	Homo sapiens (Human)	CYP4X1	Drosophila melanogaster (Fruit fly)	Cyp4ac3	FB:FBgn0031695 EntrezGene:33756	Compara, eggNOG, OrthoDB, orthoMCL	4	No	No	-
CYP4X1	Homo sapiens (Human)	CYP4X1	Drosophila melanogaster (Fruit fly)	Cyp4ad1	FB:FBgn0033292 EntrezGene:35821	Compara, eggNOG, OrthoDB, orthoMCL	4	No	No	-
CYP4X1	Homo sapiens (Human)	CYP4X1	Drosophila melanogaster (Fruit fly)	Cyp4ae1	FB:FBgn0015036 EntrezGene:31193	Compara, eggNOG, OrthoDB, orthoMCL	4	No	No	-
CYP4X1	Homo sapiens (Human)	CYP4X1	Drosophila melanogaster (Fruit fly)	Cyp4c3	FB:FBgn0015032 EntrezGene:43663	Compara, eggNOG, OrthoDB, orthoMCL	4	No	No	-
CYP4X1	Homo sapiens (Human)	CYP4X1	Drosophila melanogaster (Fruit fly)	Cyp4d14	FB:FBgn0023541 EntrezGene:45706	Compara, eggNOG, OrthoDB, orthoMCL	4	No	No	-
CYP4X1	Homo sapiens (Human)	CYP4X1	Drosophila melanogaster (Fruit fly)	Cyp4d2	FB:FBgn0011576 EntrezGene:31192	Compara, eggNOG, OrthoDB, orthoMCL	4	No	No	-
CYP4X1	Homo sapiens (Human)	CYP4X1	Drosophila melanogaster (Fruit fly)	Cyp4d20	FB:FBgn0035344 EntrezGene:38311	Compara, eggNOG, OrthoDB, orthoMCL	4	No	No	-
CYP4X1	Homo sapiens (Human)	CYP4X1	Drosophila melanogaster (Fruit fly)	Cyp4e1	FB:FBgn0015034 EntrezGene:44632	Compara, eggNOG, OrthoDB, orthoMCL	4	No	No	-
CYP4X1	Homo sapiens (Human)	CYP4X1	Drosophila melanogaster (Fruit fly)	Cyp4e2	FB:FBgn0014469 EntrezGene:35822	Compara, eggNOG, OrthoDB, orthoMCL	4	No	No	-
CYP4X1	Homo sapiens (Human)	CYP4X1	Drosophila melanogaster (Fruit fly)	Cyp4e3	FB:FBgn0015035 EntrezGene:34291	Compara, eggNOG, OrthoDB, orthoMCL	4	No	No	-
CYP4X1	Homo sapiens (Human)	CYP4X1	Drosophila melanogaster (Fruit fly)	Cyp4p1	FB:FBgn0015037 EntrezGene:45524	Compara, eggNOG, OrthoDB, orthoMCL	4	No	No	-
CYP4X1	Homo sapiens (Human)	CYP4X1	Drosophila melanogaster (Fruit fly)	Cyp4p2	FB:FBgn0033395 EntrezGene:35946	Compara, eggNOG, OrthoDB, orthoMCL	4	No	No	-
CYP4X1	Homo sapiens (Human)	CYP4X1	Drosophila melanogaster (Fruit fly)	Cyp4p3	FB:FBgn0033397 EntrezGene:35948	Compara, eggNOG, OrthoDB, orthoMCL	4	No	No	-
CYP4X1	Homo sapiens (Human)	CYP4X1	Drosophila melanogaster (Fruit fly)	Cyp4s3	FB:FBgn0030615 EntrezGene:32444	Compara, eggNOG, OrthoDB, orthoMCL	4	No	No	-
DENND5B	Homo sapiens (Human)	DENND5B	Drosophila melanogaster (Fruit fly)	pns	FB:FBgn0035229 EntrezGene:38178	eggNOG, Hieranoid, Homologene, Inparanoid, OMA, OrthoDB, OrthoFinder, OrthoInspector, orthoMCL, Panther, Phylome, RoundUp, TreeFam	13	Yes	Yes	-
DIRAS1	Homo sapiens (Human)	DIRAS1	Drosophila melanogaster (Fruit fly)	CG8500	FB:FBgn0037754 EntrezGene:41203	eggNOG, Hieranoid, Inparanoid, OrthoDB, OrthoFinder, OrthoInspector, orthoMCL, Panther, Phylome, RoundUp, TreeFam	11	Yes	No	FBgn0286191:Hsap\DIRAS1
DIRAS2	Homo sapiens (Human)	DIRAS2	Drosophila melanogaster (Fruit fly)	CG8500	FB:FBgn0037754 EntrezGene:41203	Compara, eggNOG, Hieranoid, Homologene, Inparanoid, Isobase, OMA, OrthoDB, OrthoFinder, OrthoInspector, orthoMCL, Panther, Phylome, RoundUp, TreeFam	15	Yes	Yes	FBgn0286159:Hsap\DIRAS2
DLEU7	Homo sapiens (Human)	Search has no results; either there is no homolog in the targeted species, or the input was not a valid gene symbol or ID.
DNM1	Homo sapiens (Human)	DNM1	Drosophila melanogaster (Fruit fly)	shi	FB:FBgn0003392 EntrezGene:45928	eggNOG, Hieranoid, Homologene, Inparanoid, OMA, OrthoDB, OrthoFinder, OrthoInspector, orthoMCL, Panther, Phylome, RoundUp, TreeFam	13	Yes	Yes	-
DPP6	Homo sapiens (Human)	DPP6	Drosophila melanogaster (Fruit fly)	CG11034	FB:FBgn0031741 EntrezGene:33810	eggNOG, Hieranoid, OrthoDB, OrthoFinder, OrthoInspector, Panther, Phylome, RoundUp, TreeFam	9	Yes	No	FBgn0286245:Hsap\DPP6
DPP6	Homo sapiens (Human)	DPP6	Drosophila melanogaster (Fruit fly)	CG17684	FB:FBgn0263780 EntrezGene:3355066	eggNOG, Hieranoid, OrthoDB, OrthoFinder, OrthoInspector, Panther, Phylome, RoundUp, TreeFam	9	Yes	Yes	FBgn0286245:Hsap\DPP6
DPP6	Homo sapiens (Human)	DPP6	Drosophila melanogaster (Fruit fly)	Dpp10	FB:FBgn0031835 EntrezGene:33923	eggNOG, Hieranoid, Inparanoid, OMA, OrthoDB, Panther, Phylome, TreeFam	8	No	No	FBgn0286245:Hsap\DPP6
DPP6	Homo sapiens (Human)	DPP6	Drosophila melanogaster (Fruit fly)	ome	FB:FBgn0259175 EntrezGene:44297	eggNOG, OrthoDB, OrthoFinder, OrthoInspector, Panther, Phylome, RoundUp, TreeFam	8	No	No	FBgn0286245:Hsap\DPP6
DPP6	Homo sapiens (Human)	DPP6	Drosophila melanogaster (Fruit fly)	CG45002	FB:FBgn0266354 EntrezGene:32688	eggNOG, Hieranoid, OrthoDB, Panther, Phylome, TreeFam	6	No	Yes	FBgn0286245:Hsap\DPP6
EEF1A2	Homo sapiens (Human)	EEF1A2	Drosophila melanogaster (Fruit fly)	eEF1alpha1	FB:FBgn0284245 EntrezGene:36271	eggNOG, Hieranoid, Inparanoid, Isobase, OrthoDB, OrthoFinder, OrthoInspector, orthoMCL, Phylome, RoundUp, TreeFam	11	Yes	Yes	-
EEF1A2	Homo sapiens (Human)	EEF1A2	Drosophila melanogaster (Fruit fly)	eEF1alpha2	FB:FBgn0000557 EntrezGene:43736	eggNOG, Hieranoid, Homologene, Inparanoid, Isobase, OrthoDB, OrthoFinder, OrthoInspector, orthoMCL, Phylome, TreeFam	11	Yes	Yes	-
EHBP1	Homo sapiens (Human)	EHBP1	Drosophila melanogaster (Fruit fly)	Ehbp1	FB:FBgn0034180 EntrezGene:36912	Compara, eggNOG, Inparanoid, OMA, OrthoDB, OrthoFinder, OrthoInspector, orthoMCL, Panther, Phylome, RoundUp, TreeFam	12	Yes	Yes	FBgn0286269:Hsap\EHBP1
ELAVL2	Homo sapiens (Human)	ELAVL2	Drosophila melanogaster (Fruit fly)	fne	FB:FBgn0086675 EntrezGene:32245	Compara, eggNOG, Hieranoid, Homologene, Inparanoid, OMA, OrthoDB, OrthoFinder, OrthoInspector, orthoMCL, Panther, Phylome, RoundUp, TreeFam	14	Yes	Yes	FBgn0283517:Hsap\ELAVL2
ELAVL2	Homo sapiens (Human)	ELAVL2	Drosophila melanogaster (Fruit fly)	Rbp9	FB:FBgn0010263 EntrezGene:33498	Compara, eggNOG, Hieranoid, Inparanoid, OMA, OrthoDB, OrthoFinder, OrthoInspector, orthoMCL, Panther, Phylome, TreeFam	12	No	Yes	FBgn0283517:Hsap\ELAVL2
ELAVL2	Homo sapiens (Human)	ELAVL2	Drosophila melanogaster (Fruit fly)	elav	FB:FBgn0260400 EntrezGene:31000	eggNOG, Hieranoid, OrthoDB, OrthoFinder, Panther, Phylome, TreeFam	7	No	Yes	FBgn0283517:Hsap\ELAVL2
ELMOD1	Homo sapiens (Human)	ELMOD1	Drosophila melanogaster (Fruit fly)	CG10068	FB:FBgn0037473 EntrezGene:40852	eggNOG, Hieranoid, Inparanoid, OrthoDB, OrthoInspector, orthoMCL, Panther, Phylome, RoundUp, TreeFam	10	Yes	No	-
ELOVL4	Homo sapiens (Human)	ELOVL4	Drosophila melanogaster (Fruit fly)	Elo68beta	FB:FBgn0036128 EntrezGene:39245	eggNOG, Inparanoid, OMA, OrthoDB, OrthoFinder, OrthoInspector, orthoMCL, Panther, Phylome, RoundUp, TreeFam	11	Yes	Yes	-
ELOVL4	Homo sapiens (Human)	ELOVL4	Drosophila melanogaster (Fruit fly)	Elo68alpha	FB:FBgn0052072 EntrezGene:317841	eggNOG, Inparanoid, OMA, OrthoDB, OrthoFinder, OrthoInspector, orthoMCL, Panther, Phylome, TreeFam	10	No	Yes	-
ELOVL4	Homo sapiens (Human)	ELOVL4	Drosophila melanogaster (Fruit fly)	CG31522	FB:FBgn0051522 EntrezGene:40567	eggNOG, OrthoDB, OrthoFinder, orthoMCL, RoundUp	5	No	No	-
ELOVL4	Homo sapiens (Human)	ELOVL4	Drosophila melanogaster (Fruit fly)	Elovl7	FB:FBgn0037534 EntrezGene:40943	eggNOG, OrthoDB, OrthoFinder, orthoMCL, RoundUp	5	No	No	-
ELOVL4	Homo sapiens (Human)	ELOVL4	Drosophila melanogaster (Fruit fly)	sit	FB:FBgn0038986 EntrezGene:42658	eggNOG, Homologene, Isobase, OrthoDB, OrthoFinder	5	No	No	-
ELOVL4	Homo sapiens (Human)	ELOVL4	Drosophila melanogaster (Fruit fly)	CG18609	FB:FBgn0034382 EntrezGene:37158	eggNOG, OrthoDB, OrthoFinder, RoundUp	4	No	No	-
ELOVL4	Homo sapiens (Human)	ELOVL4	Drosophila melanogaster (Fruit fly)	CG6660	FB:FBgn0039030 EntrezGene:42708	eggNOG, OrthoDB, OrthoFinder, RoundUp	4	No	No	-
ELOVL4	Homo sapiens (Human)	ELOVL4	Drosophila melanogaster (Fruit fly)	eloF	FB:FBgn0037762 EntrezGene:41211	eggNOG, OrthoDB, OrthoFinder, RoundUp	4	No	No	-
ENO2	Homo sapiens (Human)	ENO2	Drosophila melanogaster (Fruit fly)	Eno	FB:FBgn0000579 EntrezGene:33351	Compara, eggNOG, Hieranoid, Inparanoid, OMA, OrthoFinder, OrthoInspector, orthoMCL, Panther, Phylome, RoundUp, TreeFam	12	Yes	No	FBgn0287970:Hsap\ENO2
EPB41L3	Homo sapiens (Human)	EPB41L3	Drosophila melanogaster (Fruit fly)	cora	FB:FBgn0010434 EntrezGene:37205	Compara, eggNOG, Inparanoid, OrthoInspector, orthoMCL, Panther, RoundUp, TreeFam	8	Yes	No	-
EPHA4	Homo sapiens (Human)	EPHA4	Drosophila melanogaster (Fruit fly)	Eph	FB:FBgn0025936 EntrezGene:43803	eggNOG, Hieranoid, Inparanoid, OMA, OrthoDB, OrthoFinder, OrthoInspector, orthoMCL, Panther, Phylome, RoundUp	11	Yes	No	-
ESRRG	Homo sapiens (Human)	ESRRG	Drosophila melanogaster (Fruit fly)	ERR	FB:FBgn0035849 EntrezGene:38912	Compara, eggNOG, Hieranoid, Homologene, Inparanoid, OMA, OrthoDB, OrthoFinder, OrthoInspector, orthoMCL, Panther, Phylome, RoundUp, TreeFam	14	Yes	Yes	-
FAM110B	Homo sapiens (Human)	FAM110B	Drosophila melanogaster (Fruit fly)	no homologs found
FAM126B	Homo sapiens (Human)	FAM126B	Drosophila melanogaster (Fruit fly)	Hyccin	FB:FBgn0034269 EntrezGene:37019	Compara, eggNOG, Hieranoid, Inparanoid, OrthoFinder, OrthoInspector, Panther, Phylome, RoundUp, TreeFam	10	Yes	No	FBgn0288145:Hsap\HYCC2
FAM135B	Homo sapiens (Human)	FAM135B	Drosophila melanogaster (Fruit fly)	CG32333	FB:FBgn0052333 EntrezGene:38142	Compara, eggNOG, Hieranoid, Inparanoid, OMA, OrthoDB, OrthoFinder, OrthoInspector, orthoMCL, Panther, Phylome, RoundUp, TreeFam	13	Yes	Yes	-
FAM216A	Homo sapiens (Human)	Search has no results; either there is no homolog in the targeted species, or the input was not a valid gene symbol or ID.
FAM49A	Homo sapiens (Human)	FAM49A	Drosophila melanogaster (Fruit fly)	CG32066	FB:FBgn0052066 EntrezGene:39206	Compara, eggNOG, Hieranoid, Inparanoid, OMA, OrthoDB, OrthoFinder, OrthoInspector, Panther, Phylome, RoundUp, TreeFam	12	Yes	Yes	-
FAM57B	Homo sapiens (Human)	FAM57B	Drosophila melanogaster (Fruit fly)	CG17841	FB:FBgn0028480 EntrezGene:31965	Compara, eggNOG, Hieranoid, Homologene, Inparanoid, OrthoDB, OrthoFinder, OrthoInspector, orthoMCL, Panther, Phylome, RoundUp	12	Yes	Yes	-
FAR2	Homo sapiens (Human)	FAR2	Drosophila melanogaster (Fruit fly)	CG5065	FB:FBgn0034145 EntrezGene:36860	Compara, eggNOG, Homologene, Inparanoid, OrthoDB, OrthoFinder, OrthoInspector, orthoMCL, Panther, Phylome, TreeFam	11	Yes	Yes	-
FAR2	Homo sapiens (Human)	FAR2	Drosophila melanogaster (Fruit fly)	CG12268	FB:FBgn0039131 EntrezGene:42833	Compara, eggNOG, OrthoDB, OrthoFinder, orthoMCL, Panther, Phylome	7	No	Yes	-
FAR2	Homo sapiens (Human)	FAR2	Drosophila melanogaster (Fruit fly)	CG14893	FB:FBgn0038451 EntrezGene:42023	Compara, eggNOG, Isobase, OrthoDB, OrthoFinder, Panther, Phylome	7	No	Yes	-
FAR2	Homo sapiens (Human)	FAR2	Drosophila melanogaster (Fruit fly)	wat	FB:FBgn0039620 EntrezGene:43420	Compara, eggNOG, OrthoDB, OrthoFinder, orthoMCL, Panther, Phylome	7	No	No	-
FAR2	Homo sapiens (Human)	FAR2	Drosophila melanogaster (Fruit fly)	CG17562	FB:FBgn0038449 EntrezGene:42021	Compara, eggNOG, Isobase, OrthoDB, OrthoFinder, Panther	6	No	Yes	-
FAR2	Homo sapiens (Human)	FAR2	Drosophila melanogaster (Fruit fly)	CG30427	FB:FBgn0043792 EntrezGene:37986	Compara, eggNOG, Isobase, OrthoDB, OrthoFinder, Panther	6	No	Yes	-
FAR2	Homo sapiens (Human)	FAR2	Drosophila melanogaster (Fruit fly)	CG8306	FB:FBgn0034142 EntrezGene:36857	Compara, eggNOG, OrthoDB, OrthoFinder, Panther, Phylome	6	No	Yes	-
FAR2	Homo sapiens (Human)	FAR2	Drosophila melanogaster (Fruit fly)	Sgp	FB:FBgn0032055 EntrezGene:34188	Compara, eggNOG, Isobase, OrthoDB, OrthoFinder, Panther	6	No	Yes	-
FAR2	Homo sapiens (Human)	FAR2	Drosophila melanogaster (Fruit fly)	CG1441	FB:FBgn0033464 EntrezGene:36029	Compara, eggNOG, OrthoDB, OrthoFinder, Panther	5	No	No	-
FAR2	Homo sapiens (Human)	FAR2	Drosophila melanogaster (Fruit fly)	CG17560	FB:FBgn0038450 EntrezGene:42022	Compara, eggNOG, OrthoDB, OrthoFinder, Panther	5	No	No	-
FAR2	Homo sapiens (Human)	FAR2	Drosophila melanogaster (Fruit fly)	CG34342	FB:FBgn0085371 EntrezGene:5740152	Compara, eggNOG, OrthoDB, OrthoFinder, Panther	5	No	No	-
FAR2	Homo sapiens (Human)	FAR2	Drosophila melanogaster (Fruit fly)	CG4020	FB:FBgn0029821 EntrezGene:31522	Compara, eggNOG, OrthoDB, OrthoFinder, Panther	5	No	No	-
FAR2	Homo sapiens (Human)	FAR2	Drosophila melanogaster (Fruit fly)	CG4770	FB:FBgn0038751 EntrezGene:42375	Compara, eggNOG, OrthoDB, OrthoFinder, Panther	5	No	Yes	-
FAR2	Homo sapiens (Human)	FAR2	Drosophila melanogaster (Fruit fly)	CG8303	FB:FBgn0034143 EntrezGene:36858	Compara, eggNOG, OrthoDB, OrthoFinder, Panther	5	No	Yes	-
FAR2	Homo sapiens (Human)	FAR2	Drosophila melanogaster (Fruit fly)	FarO	FB:FBgn0023550 EntrezGene:45707	Compara, eggNOG, OrthoDB, OrthoFinder, Panther	5	No	Yes	-
FAR2	Homo sapiens (Human)	FAR2	Drosophila melanogaster (Fruit fly)	CG10096	FB:FBgn0038032 EntrezGene:3772183	Compara, eggNOG, OrthoFinder, Panther	4	No	No	-
FAR2	Homo sapiens (Human)	FAR2	Drosophila melanogaster (Fruit fly)	CG10097	FB:FBgn0038033 EntrezGene:3771756	Compara, eggNOG, OrthoFinder, Panther	4	No	Yes	-
FAXC	Homo sapiens (Human)	FAXC	Drosophila melanogaster (Fruit fly)	fax	FB:FBgn0014163 EntrezGene:39826	Compara, eggNOG, Inparanoid, OrthoDB, OrthoFinder, OrthoInspector, orthoMCL, RoundUp, TreeFam	9	Yes	Yes	-
FBXW7	Homo sapiens (Human)	FBXW7	Drosophila melanogaster (Fruit fly)	ago	FB:FBgn0041171 EntrezGene:38516	Compara, eggNOG, Inparanoid, OrthoFinder, OrthoInspector, orthoMCL, Phylome, RoundUp	8	Yes	Yes	-
FGF12	Homo sapiens (Human)	FGF12	Drosophila melanogaster (Fruit fly)	bnl	FB:FBgn0014135 EntrezGene:42356	Compara, eggNOG, OrthoInspector, Panther	4	Yes	No	FBgn0289227:Hsap\FGF12
FGF13	Homo sapiens (Human)	FGF13	Drosophila melanogaster (Fruit fly)	bnl	FB:FBgn0014135 EntrezGene:42356	Compara, eggNOG, OrthoInspector, Panther, TreeFam	5	Yes	No	-
FGF14	Homo sapiens (Human)	FGF14	Drosophila melanogaster (Fruit fly)	bnl	FB:FBgn0014135 EntrezGene:42356	eggNOG, OrthoInspector, Panther, TreeFam	4	Yes	No	-
FGF9	Homo sapiens (Human)	FGF9	Drosophila melanogaster (Fruit fly)	bnl	FB:FBgn0014135 EntrezGene:42356	Compara, eggNOG, OrthoFinder, OrthoInspector, Panther	5	Yes	No	-
FOXP2	Homo sapiens (Human)	FOXP2	Drosophila melanogaster (Fruit fly)	FoxP	FB:FBgn0262477 EntrezGene:41182	eggNOG, Isobase, OrthoFinder, OrthoInspector, orthoMCL, Panther, Phylome, TreeFam	8	Yes	Yes	FBgn0288074:Hsap\FOXP2
FSTL4	Homo sapiens (Human)	FSTL4	Drosophila melanogaster (Fruit fly)	no homologs found
FXYD7	Homo sapiens (Human)	Search has no results; either there is no homolog in the targeted species, or the input was not a valid gene symbol or ID.
GABARAPL1	Homo sapiens (Human)	GABARAPL1	Drosophila melanogaster (Fruit fly)	Atg8a	FB:FBgn0052672 EntrezGene:32001	eggNOG, Homologene, Inparanoid, OrthoDB, OrthoFinder, Panther, Phylome, RoundUp	8	Yes	No	-
GABARAPL1	Homo sapiens (Human)	GABARAPL1	Drosophila melanogaster (Fruit fly)	Atg8b	FB:FBgn0038539 EntrezGene:42132	eggNOG, OrthoDB, OrthoFinder, Panther	4	No	No	-
GABBR2	Homo sapiens (Human)	GABBR2	Drosophila melanogaster (Fruit fly)	GABA-B-R2	FB:FBgn0027575 EntrezGene:42561	Compara, eggNOG, Hieranoid, Homologene, Inparanoid, OMA, OrthoDB, OrthoFinder, OrthoInspector, orthoMCL, Panther, Phylome, RoundUp, TreeFam	14	Yes	Yes	-
GABRA1	Homo sapiens (Human)	GABRA1	Drosophila melanogaster (Fruit fly)	CG8916	FB:FBgn0030707 EntrezGene:32553	eggNOG, Hieranoid, Inparanoid, OrthoDB, OrthoFinder, OrthoInspector, Panther, Phylome, RoundUp	9	Yes	No	FBgn0289228:Hsap\GABRA1
GABRA1	Homo sapiens (Human)	GABRA1	Drosophila melanogaster (Fruit fly)	Grd	FB:FBgn0001134 EntrezGene:39984	eggNOG, Hieranoid, Inparanoid, OrthoDB, Panther, Phylome	6	No	No	FBgn0289228:Hsap\GABRA1
GABRA3	Homo sapiens (Human)	GABRA3	Drosophila melanogaster (Fruit fly)	CG8916	FB:FBgn0030707 EntrezGene:32553	eggNOG, Hieranoid, Inparanoid, OrthoInspector, Panther, Phylome	6	Yes	No	-
GABRA3	Homo sapiens (Human)	GABRA3	Drosophila melanogaster (Fruit fly)	Grd	FB:FBgn0001134 EntrezGene:39984	eggNOG, Hieranoid, Homologene, Inparanoid, Panther, Phylome	6	Yes	No	-
GABRA4	Homo sapiens (Human)	GABRA4	Drosophila melanogaster (Fruit fly)	CG8916	FB:FBgn0030707 EntrezGene:32553	eggNOG, Hieranoid, Inparanoid, OrthoDB, OrthoFinder, OrthoInspector, Panther, Phylome	8	Yes	No	-
GABRA4	Homo sapiens (Human)	GABRA4	Drosophila melanogaster (Fruit fly)	Grd	FB:FBgn0001134 EntrezGene:39984	eggNOG, Hieranoid, Inparanoid, OrthoDB, orthoMCL, Panther, Phylome	7	No	No	-
GABRB2	Homo sapiens (Human)	GABRB2	Drosophila melanogaster (Fruit fly)	Lcch3	FB:FBgn0010240 EntrezGene:32554	eggNOG, Hieranoid, Inparanoid, OMA, OrthoDB, OrthoFinder, OrthoInspector, orthoMCL, Panther, Phylome, RoundUp, TreeFam	12	Yes	No	FBgn0288087:Hsap\GABRB2
GABRB3	Homo sapiens (Human)	GABRB3	Drosophila melanogaster (Fruit fly)	Lcch3	FB:FBgn0010240 EntrezGene:32554	eggNOG, Hieranoid, Homologene, Inparanoid, OMA, OrthoDB, OrthoFinder, OrthoInspector, orthoMCL, Panther, Phylome, RoundUp, TreeFam	13	Yes	Yes	-
GABRD	Homo sapiens (Human)	GABRD	Drosophila melanogaster (Fruit fly)	no homologs found
GABRG2	Homo sapiens (Human)	GABRG2	Drosophila melanogaster (Fruit fly)	CG8916	FB:FBgn0030707 EntrezGene:32553	eggNOG, Hieranoid, OrthoDB, OrthoInspector, Panther, Phylome, RoundUp	7	Yes	No	FBgn0286644:Hsap\GABRG2
GABRG2	Homo sapiens (Human)	GABRG2	Drosophila melanogaster (Fruit fly)	Grd	FB:FBgn0001134 EntrezGene:39984	eggNOG, Hieranoid, OrthoDB, Panther, Phylome	5	No	No	FBgn0286644:Hsap\GABRG2
GALNT9	Homo sapiens (Human)	GALNT9	Drosophila melanogaster (Fruit fly)	no homologs found
GAP43	Homo sapiens (Human)	GAP43	Drosophila melanogaster (Fruit fly)	no homologs found
GAS2	Homo sapiens (Human)	GAS2	Drosophila melanogaster (Fruit fly)	no homologs found
GDPD1	Homo sapiens (Human)	GDPD1	Drosophila melanogaster (Fruit fly)	no homologs found
GFPT1	Homo sapiens (Human)	GFPT1	Drosophila melanogaster (Fruit fly)	Gfat1	FB:FBgn0287209 EntrezGene:3354921	eggNOG, Hieranoid, Inparanoid, OMA, OrthoDB, OrthoFinder, OrthoInspector, orthoMCL, Panther, Phylome, RoundUp, TreeFam	12	Yes	No	-
GFPT1	Homo sapiens (Human)	GFPT1	Drosophila melanogaster (Fruit fly)	Gfat2	FB:FBgn0039580 EntrezGene:43373	eggNOG, Hieranoid, Inparanoid, OMA, OrthoDB, OrthoFinder, OrthoInspector, orthoMCL, Panther, Phylome, RoundUp, TreeFam	12	Yes	No	-
GGH	Homo sapiens (Human)	GGH	Drosophila melanogaster (Fruit fly)	l(3)72Dp	FB:FBgn0263607 EntrezGene:317887	Compara, eggNOG, Hieranoid, Homologene, Inparanoid, Isobase, OMA, OrthoDB, OrthoFinder, OrthoInspector, orthoMCL, Panther, Phylome, RoundUp, TreeFam	15	Yes	Yes	FBgn0288017:Hsap\GGH
GGH	Homo sapiens (Human)	GGH	Drosophila melanogaster (Fruit fly)	l(3)72Dr	FB:FBgn0263608 EntrezGene:39778	Compara, eggNOG, Isobase, OrthoDB, OrthoFinder, OrthoInspector, Panther, Phylome, RoundUp, TreeFam	10	No	Yes	FBgn0288017:Hsap\GGH
GLS	Homo sapiens (Human)	GLS	Drosophila melanogaster (Fruit fly)	GLS	FB:FBgn0261625 EntrezGene:36396	Compara, eggNOG, Hieranoid, Homologene, Inparanoid, OMA, OrthoDB, OrthoFinder, OrthoInspector, orthoMCL, Panther, Phylome, RoundUp, TreeFam	14	Yes	Yes	-
GNB5	Homo sapiens (Human)	GNB5	Drosophila melanogaster (Fruit fly)	Gbeta5	FB:FBgn0030011 EntrezGene:31744	Compara, eggNOG, Hieranoid, Homologene, Inparanoid, OMA, OrthoDB, OrthoFinder, OrthoInspector, orthoMCL, Panther, Phylome, RoundUp, TreeFam	14	Yes	Yes	-
GNG2	Homo sapiens (Human)	GNG2	Drosophila melanogaster (Fruit fly)	Ggamma1	FB:FBgn0004921 EntrezGene:35881	Hieranoid, Inparanoid, OrthoDB, OrthoFinder, OrthoInspector, Panther, RoundUp	7	Yes	No	FBgn0286302:Hsap\GNG2
GNG2	Homo sapiens (Human)	GNG2	Drosophila melanogaster (Fruit fly)	CG43324	FB:FBgn0263029 EntrezGene:12798331	eggNOG, Hieranoid, OrthoDB, OrthoFinder, OrthoInspector, Panther	6	No	Yes	FBgn0286302:Hsap\GNG2
GPI	Homo sapiens (Human)	GPI	Drosophila melanogaster (Fruit fly)	Pgi	FB:FBgn0003074 EntrezGene:35886	Compara, eggNOG, Hieranoid, Homologene, Inparanoid, Isobase, OMA, OrthoDB, OrthoFinder, OrthoInspector, orthoMCL, Panther, Phylome, RoundUp, TreeFam	15	Yes	Yes	FBgn0289022:Hsap\GPI
GPLD1	Homo sapiens (Human)	GPLD1	Drosophila melanogaster (Fruit fly)	no homologs found
GPR12	Homo sapiens (Human)	GPR12	Drosophila melanogaster (Fruit fly)	no homologs found
GPR158	Homo sapiens (Human)	GPR158	Drosophila melanogaster (Fruit fly)	CG43795	FB:FBgn0264339 EntrezGene:5740629	eggNOG, OrthoFinder, OrthoInspector, orthoMCL, Panther, Phylome, RoundUp	7	Yes	Yes	-
GPR158	Homo sapiens (Human)	GPR158	Drosophila melanogaster (Fruit fly)	smog	FB:FBgn0051660 EntrezGene:33690	eggNOG, Hieranoid, Isobase, OrthoFinder, Panther, Phylome, RoundUp	7	Yes	Yes	-
GPR158	Homo sapiens (Human)	GPR158	Drosophila melanogaster (Fruit fly)	CG31760	FB:FBgn0051760 EntrezGene:34642	eggNOG, OrthoFinder, OrthoInspector, orthoMCL, Panther, Phylome	6	No	No	-
GPR22	Homo sapiens (Human)	GPR22	Drosophila melanogaster (Fruit fly)	no homologs found
GPRASP1	Homo sapiens (Human)	Search has no results; either there is no homolog in the targeted species, or the input was not a valid gene symbol or ID.
GPRASP2	Homo sapiens (Human)	GPRASP2	Drosophila melanogaster (Fruit fly)	no homologs found
GRIN1	Homo sapiens (Human)	GRIN1	Drosophila melanogaster (Fruit fly)	Nmdar1	FB:FBgn0010399 EntrezGene:40665	Compara, eggNOG, Hieranoid, Homologene, Inparanoid, Isobase, OMA, OrthoDB, OrthoFinder, OrthoInspector, orthoMCL, Panther, Phylome, RoundUp	14	Yes	Yes	-
GUCY1A2	Homo sapiens (Human)	GUCY1A2	Drosophila melanogaster (Fruit fly)	Gycalpha99B	FB:FBgn0013972 EntrezGene:43493	Compara, eggNOG, Hieranoid, Homologene, Inparanoid, OMA, OrthoDB, OrthoFinder, OrthoInspector, orthoMCL, Panther, Phylome, RoundUp, TreeFam	14	Yes	Yes	-
GUCY1B3	Homo sapiens (Human)	GUCY1B3	Drosophila melanogaster (Fruit fly)	Gycbeta100B	FB:FBgn0013973 EntrezGene:43682	Compara, eggNOG, Hieranoid, Homologene, Inparanoid, Isobase, OMA, OrthoDB, OrthoFinder, OrthoInspector, orthoMCL, Panther, Phylome, RoundUp, TreeFam	15	Yes	Yes	-
HAPLN4	Homo sapiens (Human)	Search has no results; either there is no homolog in the targeted species, or the input was not a valid gene symbol or ID.
HS6ST2	Homo sapiens (Human)	HS6ST2	Drosophila melanogaster (Fruit fly)	Hs6st	FB:FBgn0038755 EntrezGene:42380	Compara, eggNOG, Hieranoid, Inparanoid, OrthoDB, OrthoFinder, OrthoInspector, orthoMCL, Panther, Phylome, TreeFam	11	Yes	No	-
IFT57	Homo sapiens (Human)	IFT57	Drosophila melanogaster (Fruit fly)	IFT57	FB:FBgn0031550 EntrezGene:33579	Compara, eggNOG, Hieranoid, Homologene, Inparanoid, OMA, OrthoDB, OrthoFinder, OrthoInspector, orthoMCL, Panther, Phylome, RoundUp, TreeFam	14	Yes	Yes	-
IL1RAP	Homo sapiens (Human)	IL1RAP	Drosophila melanogaster (Fruit fly)	no homologs found
IMPG2	Homo sapiens (Human)	IMPG2	Drosophila melanogaster (Fruit fly)	no homologs found
INA	Homo sapiens (Human)	INA	Drosophila melanogaster (Fruit fly)	no homologs found
INPP4B	Homo sapiens (Human)	INPP4B	Drosophila melanogaster (Fruit fly)	CG42271	FB:FBgn0259166 EntrezGene:2768892	Compara, eggNOG, Hieranoid, Inparanoid, OMA, OrthoDB, OrthoFinder, OrthoInspector, orthoMCL, Panther, Phylome, RoundUp, TreeFam	13	Yes	Yes	FBgn0286257:Hsap\INPP4B
INPP5J	Homo sapiens (Human)	INPP5J	Drosophila melanogaster (Fruit fly)	CG6805	FB:FBgn0034179 EntrezGene:36911	Compara, eggNOG, Hieranoid, Homologene, Isobase, OrthoDB, OrthoInspector, Panther, Phylome, RoundUp, TreeFam	11	Yes	No	-
INPP5J	Homo sapiens (Human)	INPP5J	Drosophila melanogaster (Fruit fly)	CG9784	FB:FBgn0030761 EntrezGene:32629	Compara, eggNOG, Hieranoid, OrthoDB, OrthoInspector, orthoMCL, Panther, Phylome, TreeFam	9	No	No	-
IPCEF1	Homo sapiens (Human)	IPCEF1	Drosophila melanogaster (Fruit fly)	cnk	FB:FBgn0286070 EntrezGene:36952	Compara, eggNOG, OrthoDB, OrthoFinder, Panther, TreeFam	6	Yes	No	-
KCNA1	Homo sapiens (Human)	KCNA1	Drosophila melanogaster (Fruit fly)	Sh	FB:FBgn0003380 EntrezGene:32780	eggNOG, Hieranoid, Inparanoid, Isobase, OMA, OrthoFinder, OrthoInspector, orthoMCL, Panther, Phylome, RoundUp	11	Yes	Yes	FBgn0283922:Hsap\KCNA1
KCNA2	Homo sapiens (Human)	KCNA2	Drosophila melanogaster (Fruit fly)	Sh	FB:FBgn0003380 EntrezGene:32780	eggNOG, Hieranoid, Inparanoid, OMA, OrthoFinder, OrthoInspector, orthoMCL, Panther, Phylome, RoundUp	10	Yes	No	FBgn0283890:Hsap\KCNA2
KCNAB2	Homo sapiens (Human)	KCNAB2	Drosophila melanogaster (Fruit fly)	Hk	FB:FBgn0263220 EntrezGene:31955	eggNOG, Inparanoid, Isobase, OMA, OrthoFinder, OrthoInspector, orthoMCL, Panther, Phylome, RoundUp, TreeFam	11	Yes	Yes	FBgn0283881:Hsap\KCNAB2
KCNC1	Homo sapiens (Human)	KCNC1	Drosophila melanogaster (Fruit fly)	Shaw	FB:FBgn0003386 EntrezGene:33599	eggNOG, Hieranoid, Inparanoid, Isobase, OMA, OrthoDB, OrthoFinder, OrthoInspector, orthoMCL, Panther, Phylome, RoundUp, TreeFam	13	Yes	Yes	FBgn0283899:Hsap\KCNC1
KCNC1	Homo sapiens (Human)	KCNC1	Drosophila melanogaster (Fruit fly)	Shawl	FB:FBgn0085395 EntrezGene:5740840	eggNOG, Hieranoid, Inparanoid, OrthoDB, Panther, Phylome, TreeFam	7	No	Yes	FBgn0283899:Hsap\KCNC1
KCNC2	Homo sapiens (Human)	KCNC2	Drosophila melanogaster (Fruit fly)	Shaw	FB:FBgn0003386 EntrezGene:33599	eggNOG, Hieranoid, Homologene, Inparanoid, OMA, OrthoDB, OrthoFinder, OrthoInspector, orthoMCL, Panther, Phylome, RoundUp, TreeFam	13	Yes	Yes	-
KCNC2	Homo sapiens (Human)	KCNC2	Drosophila melanogaster (Fruit fly)	Shawl	FB:FBgn0085395 EntrezGene:5740840	eggNOG, Hieranoid, Inparanoid, OrthoDB, Panther, Phylome, TreeFam	7	No	Yes	-
KCNH5	Homo sapiens (Human)	KCNH5	Drosophila melanogaster (Fruit fly)	eag	FB:FBgn0000535 EntrezGene:32428	eggNOG, Hieranoid, Inparanoid, Isobase, OrthoDB, OrthoFinder, OrthoInspector, orthoMCL, Panther, Phylome, RoundUp, TreeFam	12	Yes	No	-
KCNJ3	Homo sapiens (Human)	KCNJ3	Drosophila melanogaster (Fruit fly)	Irk2	FB:FBgn0039081 EntrezGene:42770	eggNOG, Hieranoid, OrthoDB, Panther, Phylome	5	Yes	No	-
KCNJ3	Homo sapiens (Human)	KCNJ3	Drosophila melanogaster (Fruit fly)	Irk1	FB:FBgn0265042 EntrezGene:42742	eggNOG, Hieranoid, Panther, Phylome	4	No	No	-
KCNQ3	Homo sapiens (Human)	KCNQ3	Drosophila melanogaster (Fruit fly)	KCNQ	FB:FBgn0033494 EntrezGene:36071	eggNOG, Inparanoid, OrthoDB, OrthoInspector, Panther, Phylome, TreeFam	7	Yes	No	-
KIAA0232	Homo sapiens (Human)	Search has no results; either there is no homolog in the targeted species, or the input was not a valid gene symbol or ID.
KIAA1549	Homo sapiens (Human)	KIAA1549	Drosophila melanogaster (Fruit fly)	no homologs found
KIF3C	Homo sapiens (Human)	KIF3C	Drosophila melanogaster (Fruit fly)	Klp68D	FB:FBgn0004381 EntrezGene:39332	Compara, eggNOG, Hieranoid, Inparanoid, OMA, OrthoDB, OrthoFinder, OrthoInspector, orthoMCL, Panther, Phylome, RoundUp, TreeFam	13	Yes	No	-
KIF3C	Homo sapiens (Human)	KIF3C	Drosophila melanogaster (Fruit fly)	Klp64D	FB:FBgn0004380 EntrezGene:38611	eggNOG, Isobase, OrthoDB, orthoMCL	4	No	No	-
KRT222	Homo sapiens (Human)	Search has no results; either there is no homolog in the targeted species, or the input was not a valid gene symbol or ID.
L1CAM	Homo sapiens (Human)	L1CAM	Drosophila melanogaster (Fruit fly)	Nrg	FB:FBgn0264975 EntrezGene:31792	eggNOG, Hieranoid, Inparanoid, OMA, OrthoDB, OrthoFinder, OrthoInspector, orthoMCL, Phylome, TreeFam	10	Yes	No	FBgn0026071:Hsap\L1CAM
LIMK1	Homo sapiens (Human)	LIMK1	Drosophila melanogaster (Fruit fly)	LIMK1	FB:FBgn0283712 EntrezGene:32207	Compara, eggNOG, Hieranoid, Homologene, Inparanoid, OrthoFinder, OrthoInspector, orthoMCL, Panther, Phylome, RoundUp	11	Yes	Yes	-
LIN7B	Homo sapiens (Human)	LIN7B	Drosophila melanogaster (Fruit fly)	veli	FB:FBgn0039269 EntrezGene:43003	Compara, eggNOG, Hieranoid, Homologene, Inparanoid, OMA, OrthoDB, OrthoFinder, OrthoInspector, Panther, Phylome, RoundUp, TreeFam	13	Yes	Yes	-
LINGO2	Homo sapiens (Human)	LINGO2	Drosophila melanogaster (Fruit fly)	no homologs found
LONRF2	Homo sapiens (Human)	LONRF2	Drosophila melanogaster (Fruit fly)	CG32369	FB:FBgn0052369 EntrezGene:38873	Compara, eggNOG, Hieranoid, Inparanoid, OrthoDB, OrthoFinder, OrthoInspector, orthoMCL, Panther, Phylome, RoundUp, TreeFam	12	Yes	Yes	-
LRRC39	Homo sapiens (Human)	LRRC39	Drosophila melanogaster (Fruit fly)	no homologs found
MAMDC2	Homo sapiens (Human)	MAMDC2	Drosophila melanogaster (Fruit fly)	no homologs found
MAP3K9	Homo sapiens (Human)	MAP3K9	Drosophila melanogaster (Fruit fly)	slpr	FB:FBgn0030018 EntrezGene:44111	eggNOG, OrthoFinder, OrthoInspector, orthoMCL, Panther, Phylome, RoundUp, TreeFam	8	Yes	Yes	-
MAP6	Homo sapiens (Human)	MAP6	Drosophila melanogaster (Fruit fly)	no homologs found
MAP7D2	Homo sapiens (Human)	MAP7D2	Drosophila melanogaster (Fruit fly)	ens	FB:FBgn0264693 EntrezGene:38491	Compara, OMA, Panther, TreeFam	4	Yes	Yes	-
MAPK8	Homo sapiens (Human)	MAPK8	Drosophila melanogaster (Fruit fly)	bsk	FB:FBgn0000229 EntrezGene:44801	eggNOG, Hieranoid, Homologene, Inparanoid, OMA, OrthoDB, OrthoFinder, OrthoInspector, orthoMCL, Panther, Phylome, RoundUp, TreeFam	13	Yes	Yes	FBgn0287523:Hsap\MAPK8
MAST1	Homo sapiens (Human)	MAST1	Drosophila melanogaster (Fruit fly)	dop	FB:FBgn0267390 EntrezGene:39686	Compara, eggNOG, Hieranoid, Inparanoid, OrthoDB, OrthoFinder, OrthoInspector, orthoMCL, Panther, Phylome, RoundUp, TreeFam	12	Yes	Yes	-
MCF2	Homo sapiens (Human)	MCF2	Drosophila melanogaster (Fruit fly)	CG30440	FB:FBgn0050440 EntrezGene:35496	OrthoFinder, OrthoInspector, Panther, Phylome, RoundUp, TreeFam	6	Yes	Yes	-
MDGA2	Homo sapiens (Human)	MDGA2	Drosophila melanogaster (Fruit fly)	no homologs found
MLLT11	Homo sapiens (Human)	Search has no results; either there is no homolog in the targeted species, or the input was not a valid gene symbol or ID.
MOAP1	Homo sapiens (Human)	Search has no results; either there is no homolog in the targeted species, or the input was not a valid gene symbol or ID.
MORF4L1	Homo sapiens (Human)	MORF4L1	Drosophila melanogaster (Fruit fly)	MRG15	FB:FBgn0027378 EntrezGene:41850	Compara, eggNOG, Hieranoid, Inparanoid, Isobase, OMA, OrthoDB, OrthoFinder, OrthoInspector, orthoMCL, Panther, Phylome, RoundUp, TreeFam	14	Yes	Yes	FBgn0263914:Hsap\MORF4L1
MRAP2	Homo sapiens (Human)	Search has no results; either there is no homolog in the targeted species, or the input was not a valid gene symbol or ID.
MRPS36	Homo sapiens (Human)	MRPS36	Drosophila melanogaster (Fruit fly)	no homologs found
MTRF1	Homo sapiens (Human)	MTRF1	Drosophila melanogaster (Fruit fly)	mRF1	FB:FBgn0032486 EntrezGene:34720	eggNOG, Inparanoid, OrthoDB, OrthoFinder, OrthoInspector, orthoMCL, Panther, Phylome	8	Yes	No	FBgn0286136:Hsap\MTRF1
MTUS2	Homo sapiens (Human)	MTUS2	Drosophila melanogaster (Fruit fly)	toc	FB:FBgn0015600 EntrezGene:33526	Hieranoid, OrthoFinder, OrthoInspector, Panther, RoundUp	5	Yes	Yes	-
MYO1B	Homo sapiens (Human)	MYO1B	Drosophila melanogaster (Fruit fly)	Myo95E	FB:FBgn0039157 EntrezGene:2768680	eggNOG, Hieranoid, Homologene, Isobase, OrthoDB, orthoMCL, Panther, Phylome	8	Yes	Yes	-
MYO1B	Homo sapiens (Human)	MYO1B	Drosophila melanogaster (Fruit fly)	Myo31DF	FB:FBgn0086347 EntrezGene:34445	eggNOG, OrthoDB, OrthoFinder, orthoMCL	4	No	No	-
MYO5A	Homo sapiens (Human)	MYO5A	Drosophila melanogaster (Fruit fly)	didum	FB:FBgn0261397 EntrezGene:35680	eggNOG, Hieranoid, Homologene, Inparanoid, OrthoDB, OrthoFinder, OrthoInspector, orthoMCL, Panther, Phylome, RoundUp, TreeFam	12	Yes	Yes	-
NAP1L2	Homo sapiens (Human)	NAP1L2	Drosophila melanogaster (Fruit fly)	CG3708	FB:FBgn0040345 EntrezGene:31039	eggNOG, OrthoDB, OrthoFinder, Panther, Phylome, TreeFam	6	Yes	Yes	-
NAP1L2	Homo sapiens (Human)	NAP1L2	Drosophila melanogaster (Fruit fly)	mil	FB:FBgn0267366 EntrezGene:43343	eggNOG, OrthoDB, OrthoFinder, Panther, Phylome, TreeFam	6	Yes	No	-
NAP1L2	Homo sapiens (Human)	NAP1L2	Drosophila melanogaster (Fruit fly)	Nap1	FB:FBgn0015268 EntrezGene:37798	eggNOG, OrthoDB, OrthoFinder, Panther, Phylome, TreeFam	6	Yes	No	-
NAP1L3	Homo sapiens (Human)	NAP1L3	Drosophila melanogaster (Fruit fly)	CG3708	FB:FBgn0040345 EntrezGene:31039	eggNOG, OrthoDB, Panther, Phylome, TreeFam	5	Yes	No	-
NAP1L3	Homo sapiens (Human)	NAP1L3	Drosophila melanogaster (Fruit fly)	mil	FB:FBgn0267366 EntrezGene:43343	eggNOG, OrthoDB, Panther, Phylome, TreeFam	5	Yes	No	-
NAP1L3	Homo sapiens (Human)	NAP1L3	Drosophila melanogaster (Fruit fly)	Nap1	FB:FBgn0015268 EntrezGene:37798	eggNOG, OrthoDB, Panther, Phylome, TreeFam	5	Yes	No	-
NAP1L5	Homo sapiens (Human)	NAP1L5	Drosophila melanogaster (Fruit fly)	no homologs found
NAPB	Homo sapiens (Human)	NAPB	Drosophila melanogaster (Fruit fly)	alphaSnap	FB:FBgn0250791 EntrezGene:40233	Compara, eggNOG, Hieranoid, Inparanoid, OMA, OrthoDB, OrthoFinder, OrthoInspector, orthoMCL, Panther, Phylome, RoundUp, TreeFam	13	Yes	No	FBgn0289231:Hsap\NAPB
NCALD	Homo sapiens (Human)	NCALD	Drosophila melanogaster (Fruit fly)	Nca	FB:FBgn0013303 EntrezGene:40186	Compara, eggNOG, Hieranoid, Inparanoid, Isobase, OMA, OrthoInspector, Panther, Phylome, TreeFam	10	Yes	No	-
NCEH1	Homo sapiens (Human)	NCEH1	Drosophila melanogaster (Fruit fly)	no homologs found
NDUFB11	Homo sapiens (Human)	NDUFB11	Drosophila melanogaster (Fruit fly)	NP15.6	FB:FBgn0027785 EntrezGene:42282	Compara, eggNOG, Hieranoid, Inparanoid, OrthoDB, OrthoFinder, OrthoInspector, orthoMCL, Panther, Phylome, RoundUp, TreeFam	12	Yes	Yes	-
NEFH	Homo sapiens (Human)	NEFH	Drosophila melanogaster (Fruit fly)	no homologs found
NEFM	Homo sapiens (Human)	NEFM	Drosophila melanogaster (Fruit fly)	no homologs found
NELL2	Homo sapiens (Human)	NELL2	Drosophila melanogaster (Fruit fly)	no homologs found
NIPAL2	Homo sapiens (Human)	NIPAL2	Drosophila melanogaster (Fruit fly)	no homologs found
NLGN4X	Homo sapiens (Human)	NLGN4X	Drosophila melanogaster (Fruit fly)	Nlg3	FB:FBgn0083963 EntrezGene:40912	Compara, eggNOG, Hieranoid, Inparanoid, OrthoDB, OrthoFinder, OrthoInspector, Panther, Phylome, RoundUp, TreeFam	11	Yes	No	-
NLGN4X	Homo sapiens (Human)	NLGN4X	Drosophila melanogaster (Fruit fly)	Nlg2	FB:FBgn0031866 EntrezGene:33962	eggNOG, Hieranoid, Inparanoid, OrthoDB, OrthoFinder, OrthoInspector, Panther, Phylome, RoundUp, TreeFam	10	No	Yes	-
NLGN4X	Homo sapiens (Human)	NLGN4X	Drosophila melanogaster (Fruit fly)	Nlg4	FB:FBgn0083975 EntrezGene:42402	eggNOG, Hieranoid, Inparanoid, OrthoDB, OrthoFinder, Panther, Phylome, TreeFam	8	No	No	-
NLGN4X	Homo sapiens (Human)	NLGN4X	Drosophila melanogaster (Fruit fly)	Nlg1	FB:FBgn0051146 EntrezGene:40913	eggNOG, OrthoDB, OrthoFinder, orthoMCL, Panther, Phylome, TreeFam	7	No	Yes	-
NLGN4X	Homo sapiens (Human)	NLGN4X	Drosophila melanogaster (Fruit fly)	CG4757	FB:FBgn0027584 EntrezGene:41330	Compara, eggNOG, OrthoDB, orthoMCL	4	No	No	-
NLGN4X	Homo sapiens (Human)	NLGN4X	Drosophila melanogaster (Fruit fly)	Gli	FB:FBgn0001987 EntrezGene:34927	eggNOG, OrthoDB, OrthoFinder, Panther	4	No	No	-
NMNAT2	Homo sapiens (Human)	NMNAT2	Drosophila melanogaster (Fruit fly)	Nmnat	FB:FBgn0039254 EntrezGene:42987	eggNOG, Hieranoid, OrthoDB, Panther, RoundUp, TreeFam	6	Yes	No	FBgn0267338:Hsap\NMNAT2
NPTN	Homo sapiens (Human)	NPTN	Drosophila melanogaster (Fruit fly)	Bsg	FB:FBgn0261822 EntrezGene:318841	Compara, eggNOG, OrthoFinder, orthoMCL, Panther, Phylome, RoundUp, TreeFam	8	Yes	Yes	FBgn0288612:Hsap\NPTN
NRCAM	Homo sapiens (Human)	NRCAM	Drosophila melanogaster (Fruit fly)	Nrg	FB:FBgn0264975 EntrezGene:31792	eggNOG, Hieranoid, Homologene, Inparanoid, Isobase, OMA, OrthoDB, OrthoFinder, OrthoInspector, orthoMCL, Phylome, TreeFam	12	Yes	Yes	-
NRIP3	Homo sapiens (Human)	NRIP3	Drosophila melanogaster (Fruit fly)	no homologs found
NRSN1	Homo sapiens (Human)	Search has no results; either there is no homolog in the targeted species, or the input was not a valid gene symbol or ID.
NSG1	Homo sapiens (Human)	Search has no results; either there is no homolog in the targeted species, or the input was not a valid gene symbol or ID.
NT5DC3	Homo sapiens (Human)	NT5DC3	Drosophila melanogaster (Fruit fly)	Nt5c	FB:FBgn0033426 EntrezGene:35984	Compara, eggNOG, Hieranoid, Homologene, OMA, OrthoDB, OrthoFinder, OrthoInspector, orthoMCL, Panther, Phylome, RoundUp, TreeFam	13	Yes	Yes	-
ODF2L	Homo sapiens (Human)	ODF2L	Drosophila melanogaster (Fruit fly)	no homologs found
OPCML	Homo sapiens (Human)	OPCML	Drosophila melanogaster (Fruit fly)	DIP-iota	FB:FBgn0031837 EntrezGene:33925	Compara, eggNOG, Hieranoid, Inparanoid, Isobase, OMA, OrthoDB, OrthoFinder, OrthoInspector	9	Yes	No	-
OPCML	Homo sapiens (Human)	OPCML	Drosophila melanogaster (Fruit fly)	DIP-gamma	FB:FBgn0039617 EntrezGene:43417	eggNOG, Hieranoid, Inparanoid, OMA, OrthoDB, OrthoFinder, OrthoInspector, Phylome	8	No	Yes	-
OPCML	Homo sapiens (Human)	OPCML	Drosophila melanogaster (Fruit fly)	DIP-epsilon	FB:FBgn0259714 EntrezGene:7354433	Compara, eggNOG, Hieranoid, OMA, OrthoDB, OrthoFinder, OrthoInspector, RoundUp	8	No	Yes	-
OPCML	Homo sapiens (Human)	OPCML	Drosophila melanogaster (Fruit fly)	DIP-eta	FB:FBgn0031725 EntrezGene:33793	Compara, eggNOG, Hieranoid, OMA, OrthoDB, OrthoFinder, OrthoInspector, Phylome	8	No	Yes	-
OPCML	Homo sapiens (Human)	OPCML	Drosophila melanogaster (Fruit fly)	DIP-theta	FB:FBgn0051646 EntrezGene:33795	eggNOG, Hieranoid, Homologene, Inparanoid, OrthoDB, OrthoFinder, OrthoInspector, RoundUp	8	No	Yes	-
OPCML	Homo sapiens (Human)	OPCML	Drosophila melanogaster (Fruit fly)	Ama	FB:FBgn0000071 EntrezGene:40831	Compara, eggNOG, OMA, OrthoDB, OrthoFinder, Panther, RoundUp	7	No	No	-
OPCML	Homo sapiens (Human)	OPCML	Drosophila melanogaster (Fruit fly)	DIP-alpha	FB:FBgn0052791 EntrezGene:31322	eggNOG, Hieranoid, Inparanoid, OrthoDB, OrthoFinder, OrthoInspector, RoundUp	7	No	Yes	-
OPCML	Homo sapiens (Human)	OPCML	Drosophila melanogaster (Fruit fly)	DIP-beta	FB:FBgn0259245 EntrezGene:33125	Compara, eggNOG, Hieranoid, Inparanoid, OrthoDB, OrthoFinder, OrthoInspector	7	No	No	-
OPCML	Homo sapiens (Human)	OPCML	Drosophila melanogaster (Fruit fly)	DIP-zeta	FB:FBgn0051708 EntrezGene:34231	Compara, eggNOG, Hieranoid, Inparanoid, OrthoDB, OrthoFinder, OrthoInspector	7	No	No	-
OPCML	Homo sapiens (Human)	OPCML	Drosophila melanogaster (Fruit fly)	DIP-kappa	FB:FBgn0051814 EntrezGene:318958	Compara, eggNOG, Hieranoid, OrthoDB, OrthoFinder, OrthoInspector, RoundUp	7	No	No	-
OPCML	Homo sapiens (Human)	OPCML	Drosophila melanogaster (Fruit fly)	DIP-delta	FB:FBgn0085420 EntrezGene:5740816	eggNOG, Hieranoid, Inparanoid, OrthoDB, OrthoFinder, OrthoInspector	6	No	No	-
OPCML	Homo sapiens (Human)	OPCML	Drosophila melanogaster (Fruit fly)	Lac	FB:FBgn0010238 EntrezGene:36363	Compara, eggNOG, OrthoDB, OrthoFinder, OrthoInspector	5	No	No	-
OPCML	Homo sapiens (Human)	OPCML	Drosophila melanogaster (Fruit fly)	DIP-lambda	FB:FBgn0267428 EntrezGene:26067049	Inparanoid, OrthoFinder, OrthoInspector, Phylome	4	No	Yes	-
OSBPL10	Homo sapiens (Human)	OSBPL10	Drosophila melanogaster (Fruit fly)	no homologs found
OXR1	Homo sapiens (Human)	OXR1	Drosophila melanogaster (Fruit fly)	mtd	FB:FBgn0013576 EntrezGene:45467	eggNOG, Hieranoid, Inparanoid, OMA, OrthoDB, OrthoFinder, OrthoInspector, orthoMCL, Panther, Phylome, RoundUp, TreeFam	12	Yes	Yes	FBgn0283504:Hsap\OXR1
PAK1	Homo sapiens (Human)	PAK1	Drosophila melanogaster (Fruit fly)	Pak	FB:FBgn0267698 EntrezGene:44039	Compara, eggNOG, Hieranoid, Homologene, Inparanoid, Isobase, OrthoDB, OrthoFinder, OrthoInspector, orthoMCL, Panther, Phylome, RoundUp, TreeFam	14	Yes	Yes	-
PAK1	Homo sapiens (Human)	PAK1	Drosophila melanogaster (Fruit fly)	Pak3	FB:FBgn0044826 EntrezGene:41995	eggNOG, OrthoDB, OrthoFinder, orthoMCL, Panther	5	No	Yes	-
PAK3	Homo sapiens (Human)	PAK3	Drosophila melanogaster (Fruit fly)	Pak	FB:FBgn0267698 EntrezGene:44039	Compara, eggNOG, Hieranoid, Inparanoid, OrthoDB, OrthoFinder, OrthoInspector, orthoMCL, Panther, Phylome, RoundUp, TreeFam	12	Yes	No	-
PAK3	Homo sapiens (Human)	PAK3	Drosophila melanogaster (Fruit fly)	Pak3	FB:FBgn0044826 EntrezGene:41995	eggNOG, OrthoDB, OrthoFinder, orthoMCL, Panther	5	No	Yes	-
PAK7	Homo sapiens (Human)	PAK7	Drosophila melanogaster (Fruit fly)	mbt	FB:FBgn0025743 EntrezGene:32631	eggNOG, Hieranoid, Inparanoid, OrthoDB, OrthoFinder, OrthoInspector, orthoMCL, Panther, Phylome, RoundUp, TreeFam	11	Yes	No	-
PALM2-AKAP2	Homo sapiens (Human)	Search has no results; either there is no homolog in the targeted species, or the input was not a valid gene symbol or ID.
PANK1	Homo sapiens (Human)	PANK1	Drosophila melanogaster (Fruit fly)	fbl	FB:FBgn0011205 EntrezGene:46234	Compara, eggNOG, Hieranoid, Homologene, Inparanoid, OrthoDB, OrthoFinder, OrthoInspector, orthoMCL, Panther, Phylome, RoundUp, TreeFam	13	Yes	No	FBgn0286413:Hsap\PANK1
PANK1	Homo sapiens (Human)	PANK1	Drosophila melanogaster (Fruit fly)	CG5828	FB:FBgn0031682 EntrezGene:33742	eggNOG, OrthoDB, orthoMCL, RoundUp	4	No	No	FBgn0286413:Hsap\PANK1
PANK2	Homo sapiens (Human)	PANK2	Drosophila melanogaster (Fruit fly)	fbl	FB:FBgn0011205 EntrezGene:46234	Compara, eggNOG, Hieranoid, Inparanoid, OMA, OrthoDB, OrthoFinder, OrthoInspector, orthoMCL, Panther, Phylome, RoundUp, TreeFam	13	Yes	No	FBgn0262347:Hsap\PANK2
PANK2	Homo sapiens (Human)	PANK2	Drosophila melanogaster (Fruit fly)	CG5828	FB:FBgn0031682 EntrezGene:33742	eggNOG, OrthoDB, orthoMCL, RoundUp	4	No	No	FBgn0262347:Hsap\PANK2
PANX2	Homo sapiens (Human)	Search has no results; either there is no homolog in the targeted species, or the input was not a valid gene symbol or ID.
PAQR9	Homo sapiens (Human)	PAQR9	Drosophila melanogaster (Fruit fly)	no homologs found
PBX4	Homo sapiens (Human)	PBX4	Drosophila melanogaster (Fruit fly)	exd	FB:FBgn0000611 EntrezGene:32567	Compara, eggNOG, Hieranoid, OrthoDB, OrthoFinder, Panther, Phylome, TreeFam	8	Yes	No	FBgn0287121:Hsap\PBX4
PCSK2	Homo sapiens (Human)	PCSK2	Drosophila melanogaster (Fruit fly)	amon	FB:FBgn0023179 EntrezGene:43215	Compara, eggNOG, Hieranoid, Homologene, Inparanoid, Isobase, OMA, OrthoDB, OrthoFinder, OrthoInspector, orthoMCL, Panther, Phylome, RoundUp, TreeFam	15	Yes	Yes	-
PDE10A	Homo sapiens (Human)	PDE10A	Drosophila melanogaster (Fruit fly)	Pde11	FB:FBgn0085370 EntrezGene:35107	eggNOG, Isobase, OrthoDB, RoundUp	4	Yes	No	-
PDP1	Homo sapiens (Human)	PDP1	Drosophila melanogaster (Fruit fly)	Pdp	FB:FBgn0029958 EntrezGene:31683	Compara, eggNOG, Hieranoid, Homologene, Inparanoid, Isobase, OMA, OrthoDB, OrthoFinder, OrthoInspector, orthoMCL, Panther, Phylome, RoundUp, TreeFam	15	Yes	Yes	FBgn0288041:Hsap\PDP1
PEG3	Homo sapiens (Human)	PEG3	Drosophila melanogaster (Fruit fly)	no homologs found
PFKM	Homo sapiens (Human)	PFKM	Drosophila melanogaster (Fruit fly)	Pfk	FB:FBgn0003071 EntrezGene:36060	Compara, eggNOG, Hieranoid, Homologene, Inparanoid, Isobase, OMA, OrthoDB, OrthoFinder, OrthoInspector, orthoMCL, Panther, Phylome, RoundUp, TreeFam	15	Yes	Yes	-
PHF23	Homo sapiens (Human)	PHF23	Drosophila melanogaster (Fruit fly)	no homologs found
PHTF1	Homo sapiens (Human)	PHTF1	Drosophila melanogaster (Fruit fly)	phtf	FB:FBgn0028579 EntrezGene:35583	Compara, eggNOG, Hieranoid, Inparanoid, OMA, OrthoDB, OrthoFinder, OrthoInspector, orthoMCL, Panther, Phylome, TreeFam	12	Yes	No	-
PITPNB	Homo sapiens (Human)	PITPNB	Drosophila melanogaster (Fruit fly)	vib	FB:FBgn0267975 EntrezGene:42306	eggNOG, Hieranoid, Homologene, Inparanoid, Isobase, OMA, OrthoDB, OrthoFinder, OrthoInspector, orthoMCL, Panther, Phylome, RoundUp, TreeFam	14	Yes	Yes	FBgn0287137:Hsap\PITPNB
PLCXD2	Homo sapiens (Human)	PLCXD2	Drosophila melanogaster (Fruit fly)	CG10747	FB:FBgn0032845 EntrezGene:35295	Compara, eggNOG, Hieranoid, Homologene, Inparanoid, OMA, OrthoDB, OrthoFinder, OrthoInspector, orthoMCL, Panther, Phylome, RoundUp, TreeFam	14	Yes	Yes	-
PLCXD2	Homo sapiens (Human)	PLCXD2	Drosophila melanogaster (Fruit fly)	CG5895	FB:FBgn0036560 EntrezGene:39752	eggNOG, OrthoDB, Panther, TreeFam	4	No	No	-
PLCXD2	Homo sapiens (Human)	PLCXD2	Drosophila melanogaster (Fruit fly)	PLCXD	FB:FBgn0032402 EntrezGene:34623	eggNOG, OrthoDB, Panther, TreeFam	4	No	Yes	-
PLEKHG3	Homo sapiens (Human)	PLEKHG3	Drosophila melanogaster (Fruit fly)	GEFmeso	FB:FBgn0050115 EntrezGene:37134	eggNOG, OrthoInspector, Panther, RoundUp, TreeFam	5	Yes	No	-
POLE3	Homo sapiens (Human)	POLE3	Drosophila melanogaster (Fruit fly)	Chrac-14	FB:FBgn0043002 EntrezGene:3772329	eggNOG, Hieranoid, Homologene, Inparanoid, OMA, OrthoDB, OrthoFinder, OrthoInspector, orthoMCL, Panther, Phylome, RoundUp, TreeFam	13	Yes	Yes	FBgn0286102:Hsap\POLE3
POLE4	Homo sapiens (Human)	POLE4	Drosophila melanogaster (Fruit fly)	PolE4	FB:FBgn0034726 EntrezGene:37560	Compara, eggNOG, Hieranoid, Inparanoid, Isobase, OrthoDB, OrthoFinder, OrthoInspector, orthoMCL, Panther, Phylome, RoundUp, TreeFam	13	Yes	Yes	-
POLE4	Homo sapiens (Human)	POLE4	Drosophila melanogaster (Fruit fly)	Chrac-16	FB:FBgn0043001 EntrezGene:32166	eggNOG, OrthoDB, OrthoFinder, RoundUp	4	No	No	-
PPFIBP1	Homo sapiens (Human)	PPFIBP1	Drosophila melanogaster (Fruit fly)	Liprin-beta	FB:FBgn0036376 EntrezGene:39524	Compara, eggNOG, Hieranoid, Homologene, Inparanoid, OrthoDB, OrthoFinder, OrthoInspector, orthoMCL, Panther, Phylome, RoundUp, TreeFam	13	Yes	Yes	-
PRICKLE1	Homo sapiens (Human)	PRICKLE1	Drosophila melanogaster (Fruit fly)	esn	FB:FBgn0263934 EntrezGene:53557	eggNOG, Hieranoid, Inparanoid, OrthoDB, OrthoFinder, OrthoInspector, orthoMCL, Panther, Phylome, RoundUp, TreeFam	11	Yes	No	-
PRICKLE1	Homo sapiens (Human)	PRICKLE1	Drosophila melanogaster (Fruit fly)	pk	FB:FBgn0003090 EntrezGene:45343	eggNOG, Hieranoid, Inparanoid, OrthoDB, OrthoFinder, OrthoInspector, orthoMCL, Panther, Phylome, RoundUp, TreeFam	11	Yes	No	-
PRKCE	Homo sapiens (Human)	PRKCE	Drosophila melanogaster (Fruit fly)	Pkc98E	FB:FBgn0003093 EntrezGene:43428	eggNOG, Hieranoid, Homologene, Inparanoid, Isobase, OMA, OrthoDB, OrthoFinder, OrthoInspector, orthoMCL, Panther, Phylome, RoundUp, TreeFam	14	Yes	Yes	-
PRKCE	Homo sapiens (Human)	PRKCE	Drosophila melanogaster (Fruit fly)	Pkcdelta	FB:FBgn0287828 EntrezGene:32191	Compara, eggNOG, OrthoDB, OrthoFinder, RoundUp	5	No	No	-
PRKG2	Homo sapiens (Human)	PRKG2	Drosophila melanogaster (Fruit fly)	Pkg21D	FB:FBgn0000442 EntrezGene:33253	eggNOG, Homologene, Isobase, OrthoDB, OrthoFinder, orthoMCL, Panther	7	Yes	Yes	FBgn0264497:Hsap\PRKG2
PRKG2	Homo sapiens (Human)	PRKG2	Drosophila melanogaster (Fruit fly)	for	FB:FBgn0000721 EntrezGene:44817	eggNOG, OrthoDB, OrthoFinder, orthoMCL, Panther	5	No	No	FBgn0264497:Hsap\PRKG2
PRKG2	Homo sapiens (Human)	PRKG2	Drosophila melanogaster (Fruit fly)	CG4839	FB:FBgn0032187 EntrezGene:34348	eggNOG, OrthoDB, orthoMCL, Panther	4	No	No	FBgn0264497:Hsap\PRKG2
PRPS1	Homo sapiens (Human)	PRPS1	Drosophila melanogaster (Fruit fly)	Prps	FB:FBgn0036030 EntrezGene:39132	Compara, eggNOG, Hieranoid, Homologene, Inparanoid, OMA, OrthoDB, OrthoFinder, OrthoInspector, orthoMCL, Panther, Phylome, RoundUp, TreeFam	14	Yes	Yes	FBgn0287138:Hsap\PRPS1
PSMG1	Homo sapiens (Human)	PSMG1	Drosophila melanogaster (Fruit fly)	no homologs found
RAB15	Homo sapiens (Human)	RAB15	Drosophila melanogaster (Fruit fly)	no homologs found
RAB3A	Homo sapiens (Human)	RAB3A	Drosophila melanogaster (Fruit fly)	Rab3	FB:FBgn0005586 EntrezGene:36127	eggNOG, Hieranoid, Inparanoid, OMA, OrthoDB, OrthoFinder, OrthoInspector, orthoMCL, Panther, Phylome, RoundUp, TreeFam	12	Yes	Yes	-
RAB3C	Homo sapiens (Human)	RAB3C	Drosophila melanogaster (Fruit fly)	Rab3	FB:FBgn0005586 EntrezGene:36127	eggNOG, Hieranoid, Homologene, Inparanoid, OMA, OrthoFinder, OrthoInspector, orthoMCL, Panther, Phylome, RoundUp, TreeFam	12	Yes	Yes	-
RAB6B	Homo sapiens (Human)	RAB6B	Drosophila melanogaster (Fruit fly)	Rab6	FB:FBgn0015797 EntrezGene:34636	eggNOG, Hieranoid, Inparanoid, OrthoDB, OrthoFinder, OrthoInspector, orthoMCL, Panther, Phylome, TreeFam	10	Yes	No	-
RAD54B	Homo sapiens (Human)	RAD54B	Drosophila melanogaster (Fruit fly)	okr	FB:FBgn0002989 EntrezGene:33507	eggNOG, OrthoDB, OrthoFinder, orthoMCL	4	Yes	No	-
RASAL2	Homo sapiens (Human)	RASAL2	Drosophila melanogaster (Fruit fly)	raskol	FB:FBgn0261570 EntrezGene:32754	Compara, eggNOG, Hieranoid, Inparanoid, OrthoDB, OrthoFinder, OrthoInspector, Panther, Phylome, RoundUp	10	Yes	Yes	-
RASGRP1	Homo sapiens (Human)	RASGRP1	Drosophila melanogaster (Fruit fly)	no homologs found
RBFOX1	Homo sapiens (Human)	RBFOX1	Drosophila melanogaster (Fruit fly)	Rbfox1	FB:FBgn0052062 EntrezGene:39198	Compara, eggNOG, Inparanoid, OrthoFinder, OrthoInspector, orthoMCL, Panther, RoundUp, TreeFam	9	Yes	Yes	FBgn0287145:Hsap\RBFOX1
RBMS1	Homo sapiens (Human)	RBMS1	Drosophila melanogaster (Fruit fly)	shep	FB:FBgn0052423 EntrezGene:38605	eggNOG, Hieranoid, Inparanoid, OrthoFinder, OrthoInspector, orthoMCL, Panther, Phylome, RoundUp, TreeFam	10	Yes	No	-
RDH12	Homo sapiens (Human)	RDH12	Drosophila melanogaster (Fruit fly)	CG2065	FB:FBgn0033204 EntrezGene:35707	eggNOG, Hieranoid, Isobase, OrthoDB, OrthoFinder, OrthoInspector, orthoMCL, Panther, RoundUp, TreeFam	10	Yes	Yes	FBgn0261951:Hsap\RDH12
RDH12	Homo sapiens (Human)	RDH12	Drosophila melanogaster (Fruit fly)	CG2070	FB:FBgn0033203 EntrezGene:35706	eggNOG, Hieranoid, Isobase, OrthoDB, OrthoFinder, OrthoInspector, orthoMCL, Panther, RoundUp, TreeFam	10	Yes	Yes	FBgn0261951:Hsap\RDH12
RDH12	Homo sapiens (Human)	RDH12	Drosophila melanogaster (Fruit fly)	CG30491	FB:FBgn0050491 EntrezGene:35704	eggNOG, Hieranoid, OrthoDB, OrthoFinder, OrthoInspector, orthoMCL, Panther, RoundUp, TreeFam	9	No	No	FBgn0261951:Hsap\RDH12
RDH12	Homo sapiens (Human)	RDH12	Drosophila melanogaster (Fruit fly)	Rdh1	FB:FBgn0033205 EntrezGene:35708	eggNOG, Hieranoid, OrthoDB, OrthoFinder, OrthoInspector, orthoMCL, Panther, RoundUp, TreeFam	9	No	No	FBgn0261951:Hsap\RDH12
RDH12	Homo sapiens (Human)	RDH12	Drosophila melanogaster (Fruit fly)	CG30495	FB:FBgn0050495 EntrezGene:246651	eggNOG, Hieranoid, OrthoDB, OrthoFinder, OrthoInspector, orthoMCL, Panther, TreeFam	8	No	No	FBgn0261951:Hsap\RDH12
RDH12	Homo sapiens (Human)	RDH12	Drosophila melanogaster (Fruit fly)	CG3842	FB:FBgn0029866 EntrezGene:31576	eggNOG, Hieranoid, OrthoDB, OrthoFinder, orthoMCL, Panther, RoundUp, TreeFam	8	No	Yes	FBgn0261951:Hsap\RDH12
RDH12	Homo sapiens (Human)	RDH12	Drosophila melanogaster (Fruit fly)	CG7675	FB:FBgn0038610 EntrezGene:42211	eggNOG, Hieranoid, OrthoDB, OrthoFinder	4	No	Yes	FBgn0261951:Hsap\RDH12
REEP1	Homo sapiens (Human)	REEP1	Drosophila melanogaster (Fruit fly)	ReepA	FB:FBgn0261564 EntrezGene:37643	eggNOG, Inparanoid, OrthoDB, OrthoFinder, OrthoInspector, Panther, Phylome, RoundUp	8	Yes	No	FBgn0268062:Hsap\REEP1
REEP1	Homo sapiens (Human)	REEP1	Drosophila melanogaster (Fruit fly)	CG5539	FB:FBgn0034907 EntrezGene:37766	Compara, eggNOG, Hieranoid, Isobase, OrthoFinder, Panther, TreeFam	7	No	Yes	FBgn0268062:Hsap\REEP1
REEP1	Homo sapiens (Human)	REEP1	Drosophila melanogaster (Fruit fly)	Reepl1	FB:FBgn0030313 EntrezGene:32103	Compara, eggNOG, OrthoDB, OrthoFinder, TreeFam	5	No	Yes	FBgn0268062:Hsap\REEP1
REEP2	Homo sapiens (Human)	REEP2	Drosophila melanogaster (Fruit fly)	ReepA	FB:FBgn0261564 EntrezGene:37643	eggNOG, Homologene, Inparanoid, OrthoDB, OrthoFinder, OrthoInspector, Panther, Phylome, RoundUp	9	Yes	Yes	-
REEP2	Homo sapiens (Human)	REEP2	Drosophila melanogaster (Fruit fly)	CG5539	FB:FBgn0034907 EntrezGene:37766	Compara, eggNOG, Hieranoid, OrthoFinder, Panther, TreeFam	6	No	No	-
REEP2	Homo sapiens (Human)	REEP2	Drosophila melanogaster (Fruit fly)	Reepl1	FB:FBgn0030313 EntrezGene:32103	Compara, eggNOG, OrthoDB, OrthoFinder, TreeFam	5	No	Yes	-
RELL2	Homo sapiens (Human)	Search has no results; either there is no homolog in the targeted species, or the input was not a valid gene symbol or ID.
REPS2	Homo sapiens (Human)	REPS2	Drosophila melanogaster (Fruit fly)	Reps	FB:FBgn0032341 EntrezGene:34542	eggNOG, Inparanoid, Isobase, OrthoDB, OrthoFinder, OrthoInspector, Panther, Phylome, RoundUp, TreeFam	10	Yes	No	-
RNF175	Homo sapiens (Human)	RNF175	Drosophila melanogaster (Fruit fly)	CG15814	FB:FBgn0030873 EntrezGene:32765	Compara, eggNOG, Hieranoid, Inparanoid, Isobase, OMA, OrthoDB, OrthoFinder, OrthoInspector, Panther, Phylome, RoundUp, TreeFam	13	Yes	No	-
RP11-566K11.2	Homo sapiens (Human)	Search has no results; either there is no ortholog in the targeted species, or the input was not a valid gene symbol or ID.
RSPO3	Homo sapiens (Human)	RSPO3	Drosophila melanogaster (Fruit fly)	no homologs found
RTN1	Homo sapiens (Human)	RTN1	Drosophila melanogaster (Fruit fly)	Rtnl1	FB:FBgn0053113 EntrezGene:33721	Compara, eggNOG, OrthoFinder, OrthoInspector, orthoMCL, Panther, Phylome, RoundUp, TreeFam	9	Yes	Yes	FBgn0288164:Hsap\RTN1
RTN1	Homo sapiens (Human)	RTN1	Drosophila melanogaster (Fruit fly)	Rtnl2	FB:FBgn0015831 EntrezGene:40903	Compara, eggNOG, OrthoFinder, TreeFam	4	No	Yes	FBgn0288164:Hsap\RTN1
RTN3	Homo sapiens (Human)	RTN3	Drosophila melanogaster (Fruit fly)	Rtnl1	FB:FBgn0053113 EntrezGene:33721	Compara, eggNOG, OMA, OrthoFinder, OrthoInspector, Panther, Phylome, RoundUp, TreeFam	9	Yes	Yes	FBgn0286687:Hsap\RTN3
RTN3	Homo sapiens (Human)	RTN3	Drosophila melanogaster (Fruit fly)	Rtnl2	FB:FBgn0015831 EntrezGene:40903	Compara, eggNOG, OrthoFinder, TreeFam	4	No	Yes	FBgn0286687:Hsap\RTN3
RUSC1	Homo sapiens (Human)	RUSC1	Drosophila melanogaster (Fruit fly)	no homologs found
RWDD2A	Homo sapiens (Human)	RWDD2A	Drosophila melanogaster (Fruit fly)	CG30338	FB:FBgn0050338 EntrezGene:246548	Compara, eggNOG, Hieranoid, Homologene, Inparanoid, OMA, OrthoDB, OrthoFinder, OrthoInspector, Panther, Phylome, RoundUp	12	Yes	Yes	-
SCN1A	Homo sapiens (Human)	SCN1A	Drosophila melanogaster (Fruit fly)	para	FB:FBgn0285944 EntrezGene:32619	eggNOG, Hieranoid, Inparanoid, OrthoDB, OrthoFinder, OrthoInspector, orthoMCL, Panther, Phylome, RoundUp	10	Yes	No	-
SCN4B	Homo sapiens (Human)	Search has no results; either there is no homolog in the targeted species, or the input was not a valid gene symbol or ID.
SCN8A	Homo sapiens (Human)	SCN8A	Drosophila melanogaster (Fruit fly)	para	FB:FBgn0285944 EntrezGene:32619	eggNOG, Hieranoid, Inparanoid, Isobase, OMA, OrthoDB, OrthoFinder, OrthoInspector, orthoMCL, Panther, Phylome, RoundUp	12	Yes	Yes	-
SCN8A	Homo sapiens (Human)	SCN8A	Drosophila melanogaster (Fruit fly)	NaCP60E	FB:FBgn0085434 EntrezGene:37981	eggNOG, OrthoDB, orthoMCL, RoundUp	4	No	Yes	-
SDR16C5	Homo sapiens (Human)	SDR16C5	Drosophila melanogaster (Fruit fly)	CG9265	FB:FBgn0032910 EntrezGene:35369	eggNOG, Hieranoid, Homologene, Inparanoid, OrthoDB, OrthoFinder, OrthoInspector, orthoMCL, Panther, RoundUp	10	Yes	Yes	FBgn0288776:Hsap\SDR16C5
SDR16C5	Homo sapiens (Human)	SDR16C5	Drosophila melanogaster (Fruit fly)	CG15629	FB:FBgn0031630 EntrezGene:33679	eggNOG, Hieranoid, OrthoDB, OrthoFinder, OrthoInspector, orthoMCL, Panther, Phylome, RoundUp	9	No	Yes	FBgn0288776:Hsap\SDR16C5
SDR16C5	Homo sapiens (Human)	SDR16C5	Drosophila melanogaster (Fruit fly)	Ldsdh1	FB:FBgn0029994 EntrezGene:31726	eggNOG, OrthoDB, OrthoFinder, orthoMCL, Panther	5	No	Yes	FBgn0288776:Hsap\SDR16C5
SDR16C5	Homo sapiens (Human)	SDR16C5	Drosophila melanogaster (Fruit fly)	CG13833	FB:FBgn0039040 EntrezGene:42718	eggNOG, OrthoDB, OrthoFinder, Panther	4	No	Yes	FBgn0288776:Hsap\SDR16C5
SDR16C5	Homo sapiens (Human)	SDR16C5	Drosophila melanogaster (Fruit fly)	CG17121	FB:FBgn0039043 EntrezGene:42721	eggNOG, OrthoDB, OrthoFinder, Panther	4	No	Yes	FBgn0288776:Hsap\SDR16C5
SDR16C5	Homo sapiens (Human)	SDR16C5	Drosophila melanogaster (Fruit fly)	firl	FB:FBgn0032405 EntrezGene:34627	eggNOG, OrthoDB, OrthoFinder, Panther	4	No	No	FBgn0288776:Hsap\SDR16C5
SEPT6	Homo sapiens (Human)	Search has no results; either there is no ortholog in the targeted species, or the input was not a valid gene symbol or ID.
SEZ6L	Homo sapiens (Human)	SEZ6L	Drosophila melanogaster (Fruit fly)	no homologs found
SGPP2	Homo sapiens (Human)	SGPP2	Drosophila melanogaster (Fruit fly)	no homologs found
SH3BGRL2	Homo sapiens (Human)	SH3BGRL2	Drosophila melanogaster (Fruit fly)	Sh3beta	FB:FBgn0035772 EntrezGene:38820	eggNOG, Hieranoid, OrthoDB, OrthoFinder, OrthoInspector, Phylome, RoundUp, TreeFam	8	Yes	No	FBgn0286314:Hsap\SH3BGRL2
SH3GL2	Homo sapiens (Human)	SH3GL2	Drosophila melanogaster (Fruit fly)	EndoA	FB:FBgn0038659 EntrezGene:42265	eggNOG, Hieranoid, Inparanoid, OMA, OrthoDB, OrthoFinder, OrthoInspector, orthoMCL, Panther, Phylome, RoundUp, TreeFam	12	Yes	No	-
SIPA1L2	Homo sapiens (Human)	SIPA1L2	Drosophila melanogaster (Fruit fly)	no homologs found
SLC16A14	Homo sapiens (Human)	SLC16A14	Drosophila melanogaster (Fruit fly)	CG13907	FB:FBgn0035173 EntrezGene:38104	Compara, eggNOG, Homologene, Inparanoid, Isobase, OrthoDB, OrthoFinder, Panther, RoundUp	9	Yes	Yes	FBgn0287945:Hsap\SLC16A14
SLC16A14	Homo sapiens (Human)	SLC16A14	Drosophila melanogaster (Fruit fly)	Mct1	FB:FBgn0023549 EntrezGene:31198	Compara, eggNOG, Inparanoid, OrthoDB, OrthoFinder, OrthoInspector, Panther, RoundUp	8	No	No	FBgn0287945:Hsap\SLC16A14
SLC16A14	Homo sapiens (Human)	SLC16A14	Drosophila melanogaster (Fruit fly)	CG8468	FB:FBgn0033913 EntrezGene:36577	Compara, eggNOG, Inparanoid, OrthoDB, OrthoFinder, Panther	6	No	No	FBgn0287945:Hsap\SLC16A14
SLC16A14	Homo sapiens (Human)	SLC16A14	Drosophila melanogaster (Fruit fly)	chk	FB:FBgn0033095 EntrezGene:35578	eggNOG, Isobase, OrthoFinder, Panther, RoundUp	5	No	Yes	FBgn0287945:Hsap\SLC16A14
SLC16A14	Homo sapiens (Human)	SLC16A14	Drosophila melanogaster (Fruit fly)	hrm	FB:FBgn0033028 EntrezGene:35499	eggNOG, OrthoDB, OrthoFinder, OrthoInspector, Panther	5	No	No	FBgn0287945:Hsap\SLC16A14
SLC16A14	Homo sapiens (Human)	SLC16A14	Drosophila melanogaster (Fruit fly)	out	FB:FBgn0259834 EntrezGene:32926	Compara, eggNOG, OrthoDB, OrthoFinder, Panther	5	No	No	FBgn0287945:Hsap\SLC16A14
SLC16A14	Homo sapiens (Human)	SLC16A14	Drosophila melanogaster (Fruit fly)	Sln	FB:FBgn0033657 EntrezGene:36263	Compara, eggNOG, OrthoDB, OrthoFinder, Panther	5	No	No	FBgn0287945:Hsap\SLC16A14
SLC16A14	Homo sapiens (Human)	SLC16A14	Drosophila melanogaster (Fruit fly)	Targ	FB:FBgn0033955 EntrezGene:36630	Compara, eggNOG, OrthoDB, OrthoFinder, Panther	5	No	Yes	FBgn0287945:Hsap\SLC16A14
SLC16A14	Homo sapiens (Human)	SLC16A14	Drosophila melanogaster (Fruit fly)	CG10019	FB:FBgn0031568 EntrezGene:33600	eggNOG, OrthoDB, OrthoFinder, TreeFam	4	No	Yes	FBgn0287945:Hsap\SLC16A14
SLC16A14	Homo sapiens (Human)	SLC16A14	Drosophila melanogaster (Fruit fly)	CG14196	FB:FBgn0031002 EntrezGene:32915	Compara, eggNOG, OrthoDB, Panther	4	No	No	FBgn0287945:Hsap\SLC16A14
SLC16A14	Homo sapiens (Human)	SLC16A14	Drosophila melanogaster (Fruit fly)	CG8028	FB:FBgn0031010 EntrezGene:32923	eggNOG, OrthoDB, OrthoFinder, Panther	4	No	No	FBgn0287945:Hsap\SLC16A14
SLC16A14	Homo sapiens (Human)	SLC16A14	Drosophila melanogaster (Fruit fly)	CG8034	FB:FBgn0031011 EntrezGene:32924	eggNOG, OrthoDB, OrthoFinder, Panther	4	No	No	FBgn0287945:Hsap\SLC16A14
SLC16A14	Homo sapiens (Human)	SLC16A14	Drosophila melanogaster (Fruit fly)	CG8051	FB:FBgn0031012 EntrezGene:32925	Compara, eggNOG, OrthoDB, Panther	4	No	No	FBgn0287945:Hsap\SLC16A14
SLC16A14	Homo sapiens (Human)	SLC16A14	Drosophila melanogaster (Fruit fly)	CG8389	FB:FBgn0034063 EntrezGene:36764	eggNOG, OrthoDB, OrthoFinder, Panther	4	No	Yes	FBgn0287945:Hsap\SLC16A14
SLC16A6	Homo sapiens (Human)	SLC16A6	Drosophila melanogaster (Fruit fly)	Mct1	FB:FBgn0023549 EntrezGene:31198	Compara, eggNOG, Hieranoid, OrthoFinder, OrthoInspector, Panther	6	Yes	No	-
SLC16A6	Homo sapiens (Human)	SLC16A6	Drosophila melanogaster (Fruit fly)	CG13907	FB:FBgn0035173 EntrezGene:38104	Compara, eggNOG, OrthoFinder, OrthoInspector, Panther	5	No	No	-
SLC16A6	Homo sapiens (Human)	SLC16A6	Drosophila melanogaster (Fruit fly)	CG8468	FB:FBgn0033913 EntrezGene:36577	Compara, eggNOG, OrthoFinder, OrthoInspector, Panther	5	No	No	-
SLC16A6	Homo sapiens (Human)	SLC16A6	Drosophila melanogaster (Fruit fly)	chk	FB:FBgn0033095 EntrezGene:35578	eggNOG, Hieranoid, OrthoFinder, OrthoInspector, Panther	5	No	Yes	-
SLC16A6	Homo sapiens (Human)	SLC16A6	Drosophila melanogaster (Fruit fly)	out	FB:FBgn0259834 EntrezGene:32926	Compara, eggNOG, OrthoFinder, Panther, Phylome	5	No	No	-
SLC16A6	Homo sapiens (Human)	SLC16A6	Drosophila melanogaster (Fruit fly)	Sln	FB:FBgn0033657 EntrezGene:36263	Compara, eggNOG, OrthoFinder, Panther, Phylome	5	No	No	-
SLC16A6	Homo sapiens (Human)	SLC16A6	Drosophila melanogaster (Fruit fly)	CG14196	FB:FBgn0031002 EntrezGene:32915	Compara, eggNOG, Panther, Phylome	4	No	No	-
SLC16A6	Homo sapiens (Human)	SLC16A6	Drosophila melanogaster (Fruit fly)	CG8028	FB:FBgn0031010 EntrezGene:32923	eggNOG, OrthoFinder, Panther, Phylome	4	No	No	-
SLC16A6	Homo sapiens (Human)	SLC16A6	Drosophila melanogaster (Fruit fly)	CG8034	FB:FBgn0031011 EntrezGene:32924	eggNOG, OrthoFinder, Panther, Phylome	4	No	No	-
SLC16A6	Homo sapiens (Human)	SLC16A6	Drosophila melanogaster (Fruit fly)	CG8051	FB:FBgn0031012 EntrezGene:32925	Compara, eggNOG, Panther, Phylome	4	No	No	-
SLC16A6	Homo sapiens (Human)	SLC16A6	Drosophila melanogaster (Fruit fly)	hrm	FB:FBgn0033028 EntrezGene:35499	eggNOG, OrthoFinder, OrthoInspector, Panther	4	No	No	-
SLC16A6	Homo sapiens (Human)	SLC16A6	Drosophila melanogaster (Fruit fly)	Targ	FB:FBgn0033955 EntrezGene:36630	Compara, eggNOG, OrthoFinder, Panther	4	No	No	-
SLC16A6	Homo sapiens (Human)	SLC16A6	Drosophila melanogaster (Fruit fly)	CG8389	FB:FBgn0034063 EntrezGene:36764	eggNOG, OrthoFinder, Panther	3	No	No	-
SLC17A6	Homo sapiens (Human)	SLC17A6	Drosophila melanogaster (Fruit fly)	VGlut	FB:FBgn0031424 EntrezGene:33427	Compara, eggNOG, Hieranoid, Homologene, Inparanoid, Isobase, OMA, OrthoDB, OrthoFinder, OrthoInspector, orthoMCL, Panther, RoundUp, TreeFam	14	Yes	Yes	-
SLC17A6	Homo sapiens (Human)	SLC17A6	Drosophila melanogaster (Fruit fly)	CG6978	FB:FBgn0029727 EntrezGene:31413	Compara, eggNOG, OrthoDB, OrthoFinder	4	No	No	-
SLC17A6	Homo sapiens (Human)	SLC17A6	Drosophila melanogaster (Fruit fly)	dmGlut	FB:FBgn0010497 EntrezGene:47253	Compara, eggNOG, OrthoFinder, RoundUp	4	No	No	-
SLC17A6	Homo sapiens (Human)	SLC17A6	Drosophila melanogaster (Fruit fly)	MFS14	FB:FBgn0010651 EntrezGene:46085	eggNOG, OrthoDB, OrthoFinder, orthoMCL	4	No	No	-
SLC17A6	Homo sapiens (Human)	SLC17A6	Drosophila melanogaster (Fruit fly)	MFS9	FB:FBgn0038799 EntrezGene:42426	eggNOG, OrthoDB, OrthoFinder, orthoMCL	4	No	No	-
SLC25A12	Homo sapiens (Human)	SLC25A12	Drosophila melanogaster (Fruit fly)	aralar1	FB:FBgn0028646 EntrezGene:43616	Compara, eggNOG, Hieranoid, Homologene, Inparanoid, Isobase, OMA, OrthoDB, OrthoFinder, OrthoInspector, orthoMCL, Panther, Phylome, RoundUp, TreeFam	15	Yes	Yes	-
SLC2A13	Homo sapiens (Human)	SLC2A13	Drosophila melanogaster (Fruit fly)	Tret1-1	FB:FBgn0050035 EntrezGene:36248	Compara, eggNOG, orthoMCL, RoundUp	4	Yes	No	-
SLC2A14	Homo sapiens (Human)	SLC2A14	Drosophila melanogaster (Fruit fly)	Glut1	FB:FBgn0264574 EntrezGene:38109	eggNOG, Inparanoid, OMA, OrthoDB, OrthoFinder, OrthoInspector, Panther, Phylome	8	Yes	No	-
SLC2A14	Homo sapiens (Human)	SLC2A14	Drosophila melanogaster (Fruit fly)	sut3	FB:FBgn0028561 EntrezGene:44268	Compara, eggNOG, Isobase, OrthoDB, OrthoFinder, Panther	6	No	Yes	-
SLC2A14	Homo sapiens (Human)	SLC2A14	Drosophila melanogaster (Fruit fly)	CG7882	FB:FBgn0033047 EntrezGene:35520	Compara, eggNOG, OrthoDB, OrthoFinder, Panther	5	No	No	-
SLC2A14	Homo sapiens (Human)	SLC2A14	Drosophila melanogaster (Fruit fly)	sut1	FB:FBgn0028563 EntrezGene:35774	Compara, eggNOG, OrthoDB, OrthoFinder, Panther	5	No	No	-
SLC2A14	Homo sapiens (Human)	SLC2A14	Drosophila melanogaster (Fruit fly)	sut2	FB:FBgn0028562 EntrezGene:44269	Compara, eggNOG, OrthoDB, OrthoFinder, Panther	5	No	No	-
SLC2A3	Homo sapiens (Human)	SLC2A3	Drosophila melanogaster (Fruit fly)	Glut1	FB:FBgn0264574 EntrezGene:38109	eggNOG, Homologene, Inparanoid, OMA, OrthoDB, OrthoFinder, OrthoInspector, Panther, Phylome, RoundUp	10	Yes	Yes	FBgn0283436:Hsap\SLC2A3
SLC2A3	Homo sapiens (Human)	SLC2A3	Drosophila melanogaster (Fruit fly)	sut3	FB:FBgn0028561 EntrezGene:44268	Compara, eggNOG, Isobase, OrthoDB, OrthoFinder, Panther	6	No	Yes	FBgn0283436:Hsap\SLC2A3
SLC2A3	Homo sapiens (Human)	SLC2A3	Drosophila melanogaster (Fruit fly)	CG7882	FB:FBgn0033047 EntrezGene:35520	Compara, eggNOG, OrthoDB, OrthoFinder, Panther	5	No	No	FBgn0283436:Hsap\SLC2A3
SLC2A3	Homo sapiens (Human)	SLC2A3	Drosophila melanogaster (Fruit fly)	sut1	FB:FBgn0028563 EntrezGene:35774	Compara, eggNOG, OrthoDB, OrthoFinder, Panther	5	No	No	FBgn0283436:Hsap\SLC2A3
SLC2A3	Homo sapiens (Human)	SLC2A3	Drosophila melanogaster (Fruit fly)	sut2	FB:FBgn0028562 EntrezGene:44269	Compara, eggNOG, OrthoDB, OrthoFinder, Panther	5	No	No	FBgn0283436:Hsap\SLC2A3
SLC44A5	Homo sapiens (Human)	SLC44A5	Drosophila melanogaster (Fruit fly)	Ctl2	FB:FBgn0039637 EntrezGene:43440	eggNOG, Hieranoid, Inparanoid, OMA, OrthoDB, OrthoFinder, OrthoInspector, orthoMCL, Panther, Phylome, RoundUp, TreeFam	12	Yes	No	-
SLC7A8	Homo sapiens (Human)	SLC7A8	Drosophila melanogaster (Fruit fly)	CG1607	FB:FBgn0039844 EntrezGene:43707	Compara, eggNOG, Inparanoid, OrthoDB, OrthoFinder, orthoMCL, Panther, RoundUp	8	Yes	No	FBgn0288050:Hsap\SLC7A8
SLC7A8	Homo sapiens (Human)	SLC7A8	Drosophila melanogaster (Fruit fly)	mnd	FB:FBgn0002778 EntrezGene:39625	Compara, eggNOG, OMA, OrthoDB, OrthoFinder, orthoMCL, Panther, RoundUp	8	Yes	No	FBgn0288050:Hsap\SLC7A8
SLC7A8	Homo sapiens (Human)	SLC7A8	Drosophila melanogaster (Fruit fly)	JhI-21	FB:FBgn0028425 EntrezGene:34624	eggNOG, OrthoDB, OrthoFinder, orthoMCL, Panther, Phylome, RoundUp	7	No	No	FBgn0288050:Hsap\SLC7A8
SLC7A8	Homo sapiens (Human)	SLC7A8	Drosophila melanogaster (Fruit fly)	gb	FB:FBgn0039487 EntrezGene:43265	eggNOG, Homologene, OrthoDB, OrthoFinder, orthoMCL, Panther	6	No	Yes	FBgn0288050:Hsap\SLC7A8
SLC7A8	Homo sapiens (Human)	SLC7A8	Drosophila melanogaster (Fruit fly)	sbm	FB:FBgn0030574 EntrezGene:32397	eggNOG, OrthoDB, OrthoFinder, orthoMCL, RoundUp	5	No	No	FBgn0288050:Hsap\SLC7A8
SLC9B2	Homo sapiens (Human)	SLC9B2	Drosophila melanogaster (Fruit fly)	Nha1	FB:FBgn0031865 EntrezGene:33961	Compara, eggNOG, Hieranoid, Homologene, Inparanoid, OrthoDB, OrthoFinder, OrthoInspector, orthoMCL, Panther, Phylome, RoundUp, TreeFam	13	Yes	Yes	-
SLC9B2	Homo sapiens (Human)	SLC9B2	Drosophila melanogaster (Fruit fly)	Nha2	FB:FBgn0263390 EntrezGene:42710	eggNOG, Hieranoid, OrthoDB, OrthoFinder, orthoMCL, Panther, Phylome, RoundUp, TreeFam	9	No	Yes	-
SLIT3	Homo sapiens (Human)	SLIT3	Drosophila melanogaster (Fruit fly)	sli	FB:FBgn0264089 EntrezGene:36746	Compara, eggNOG, Hieranoid, Inparanoid, Isobase, OMA, OrthoFinder, OrthoInspector, orthoMCL, Panther, Phylome, RoundUp, TreeFam	13	Yes	Yes	-
SLITRK3	Homo sapiens (Human)	SLITRK3	Drosophila melanogaster (Fruit fly)	no homologs found
SMPX	Homo sapiens (Human)	Search has no results; either there is no homolog in the targeted species, or the input was not a valid gene symbol or ID.
SNAP25	Homo sapiens (Human)	SNAP25	Drosophila melanogaster (Fruit fly)	Snap24	FB:FBgn0266720 EntrezGene:41193	Compara, eggNOG, Hieranoid, Homologene, Inparanoid, Isobase, OMA, OrthoDB, OrthoFinder, OrthoInspector, orthoMCL, Panther, Phylome, RoundUp, TreeFam	15	Yes	Yes	-
SNAP25	Homo sapiens (Human)	SNAP25	Drosophila melanogaster (Fruit fly)	Snap25	FB:FBgn0011288 EntrezGene:3355084	Compara, eggNOG, Hieranoid, Inparanoid, OMA, OrthoFinder, OrthoInspector, orthoMCL, Panther, Phylome, RoundUp, TreeFam	12	No	Yes	-
SNAP91	Homo sapiens (Human)	SNAP91	Drosophila melanogaster (Fruit fly)	lap	FB:FBgn0086372 EntrezGene:40863	Compara, eggNOG, Hieranoid, Inparanoid, OrthoDB, OrthoFinder, OrthoInspector, orthoMCL, Panther, Phylome, RoundUp, TreeFam	12	Yes	No	-
SNX10	Homo sapiens (Human)	SNX10	Drosophila melanogaster (Fruit fly)	no homologs found
SOD1	Homo sapiens (Human)	SOD1	Drosophila melanogaster (Fruit fly)	Sod1	FB:FBgn0003462 EntrezGene:39251	Compara, eggNOG, Hieranoid, Homologene, Inparanoid, OMA, OrthoDB, OrthoFinder, OrthoInspector, orthoMCL, Panther, RoundUp, TreeFam	13	Yes	Yes	FBgn0024960:Hsap\SOD1
SOD1	Homo sapiens (Human)	SOD1	Drosophila melanogaster (Fruit fly)	Sod3	FB:FBgn0033631 EntrezGene:36232	eggNOG, OrthoFinder, orthoMCL, Panther	4	No	Yes	FBgn0024960:Hsap\SOD1
SOGA3	Homo sapiens (Human)	SOGA3	Drosophila melanogaster (Fruit fly)	CG18304	FB:FBgn0031869 EntrezGene:33969	eggNOG, OrthoFinder, OrthoInspector, Panther, RoundUp, TreeFam	6	Yes	Yes	FBgn0286447:Hsap\SOGA3
SPTSSB	Homo sapiens (Human)	SPTSSB	Drosophila melanogaster (Fruit fly)	CG34194	FB:FBgn0085223 EntrezGene:5740534	Compara, OrthoInspector, orthoMCL, Phylome, RoundUp, TreeFam	6	Yes	Yes	FBgn0288628:Hsap\SPTSSB
SPTSSB	Homo sapiens (Human)	SPTSSB	Drosophila melanogaster (Fruit fly)	CG34293	FB:FBgn0085322 EntrezGene:5740555	Compara, eggNOG, Inparanoid, orthoMCL, Panther, TreeFam	6	Yes	No	FBgn0288628:Hsap\SPTSSB
STMN2	Homo sapiens (Human)	STMN2	Drosophila melanogaster (Fruit fly)	stai	FB:FBgn0266521 EntrezGene:33863	Compara, eggNOG, OrthoFinder, OrthoInspector, Panther, Phylome, TreeFam	7	Yes	No	-
STXBP1	Homo sapiens (Human)	STXBP1	Drosophila melanogaster (Fruit fly)	Rop	FB:FBgn0004574 EntrezGene:38493	Compara, eggNOG, Hieranoid, Homologene, Inparanoid, Isobase, OMA, OrthoDB, OrthoFinder, OrthoInspector, orthoMCL, Panther, Phylome, RoundUp, TreeFam	15	Yes	Yes	FBgn0288086:Hsap\STXBP1
SULT4A1	Homo sapiens (Human)	SULT4A1	Drosophila melanogaster (Fruit fly)	St1	FB:FBgn0034887 EntrezGene:37742	Compara, eggNOG, OrthoDB, OrthoInspector, Phylome, TreeFam	6	Yes	No	-
SULT4A1	Homo sapiens (Human)	SULT4A1	Drosophila melanogaster (Fruit fly)	St2	FB:FBgn0037665 EntrezGene:41098	eggNOG, OrthoDB, OrthoInspector, Phylome, RoundUp, TreeFam	6	Yes	No	-
SULT4A1	Homo sapiens (Human)	SULT4A1	Drosophila melanogaster (Fruit fly)	St3	FB:FBgn0265052 EntrezGene:37743	Compara, eggNOG, OrthoDB, OrthoInspector, Phylome, TreeFam	6	Yes	No	-
SULT4A1	Homo sapiens (Human)	SULT4A1	Drosophila melanogaster (Fruit fly)	St4	FB:FBgn0033887 EntrezGene:36548	Compara, eggNOG, OrthoDB, OrthoInspector, Phylome, TreeFam	6	Yes	No	-
SV2A	Homo sapiens (Human)	SV2A	Drosophila melanogaster (Fruit fly)	CG3168	FB:FBgn0029896 EntrezGene:31612	eggNOG, Inparanoid, Isobase, OrthoDB, OrthoInspector, orthoMCL, RoundUp, TreeFam	8	Yes	Yes	-
SV2A	Homo sapiens (Human)	SV2A	Drosophila melanogaster (Fruit fly)	CG14691	FB:FBgn0037829 EntrezGene:41287	eggNOG, Isobase, OrthoDB, Phylome	4	No	Yes	-
SV2A	Homo sapiens (Human)	SV2A	Drosophila melanogaster (Fruit fly)	CG31103	FB:FBgn0051103 EntrezGene:43030	eggNOG, Isobase, OrthoDB, Phylome	4	No	Yes	-
SV2A	Homo sapiens (Human)	SV2A	Drosophila melanogaster (Fruit fly)	CG31272	FB:FBgn0051272 EntrezGene:326130	eggNOG, Isobase, OrthoDB, OrthoInspector	4	No	Yes	-
SV2B	Homo sapiens (Human)	SV2B	Drosophila melanogaster (Fruit fly)	CG3168	FB:FBgn0029896 EntrezGene:31612	eggNOG, Inparanoid, OrthoDB, OrthoInspector, orthoMCL, RoundUp, TreeFam	7	Yes	No	-
SV2B	Homo sapiens (Human)	SV2B	Drosophila melanogaster (Fruit fly)	CG3690	FB:FBgn0040350 EntrezGene:31047	eggNOG, Isobase, OrthoDB, OrthoInspector	4	No	Yes	-
SYT1	Homo sapiens (Human)	SYT1	Drosophila melanogaster (Fruit fly)	Syt1	FB:FBgn0004242 EntrezGene:33473	eggNOG, Hieranoid, Homologene, Inparanoid, OrthoDB, OrthoFinder, OrthoInspector, orthoMCL, Panther, Phylome, RoundUp, TreeFam	12	Yes	Yes	FBgn0287337:Hsap\SYT1
SYT1	Homo sapiens (Human)	SYT1	Drosophila melanogaster (Fruit fly)	Sytalpha	FB:FBgn0261089 EntrezGene:35068	eggNOG, OrthoDB, OrthoFinder, Panther	4	No	Yes	FBgn0287337:Hsap\SYT1
SYT13	Homo sapiens (Human)	SYT13	Drosophila melanogaster (Fruit fly)	no homologs found
SYT3	Homo sapiens (Human)	SYT3	Drosophila melanogaster (Fruit fly)	Sytbeta	FB:FBgn0261090 EntrezGene:39630	eggNOG, OrthoDB, OrthoFinder, Panther, TreeFam	5	Yes	Yes	-
SYT3	Homo sapiens (Human)	SYT3	Drosophila melanogaster (Fruit fly)	Sytalpha	FB:FBgn0261089 EntrezGene:35068	eggNOG, OrthoDB, OrthoFinder, TreeFam	4	No	Yes	-
SYT4	Homo sapiens (Human)	SYT4	Drosophila melanogaster (Fruit fly)	Syt4	FB:FBgn0028400 EntrezGene:40876	eggNOG, Hieranoid, Inparanoid, OrthoDB, OrthoFinder, OrthoInspector, orthoMCL, Panther, Phylome, RoundUp	10	Yes	Yes	FBgn0286347:Hsap\SYT4
TAGLN3	Homo sapiens (Human)	TAGLN3	Drosophila melanogaster (Fruit fly)	Chd64	FB:FBgn0035499 EntrezGene:38490	Compara, eggNOG, Inparanoid, OMA, OrthoDB, OrthoFinder, OrthoInspector, orthoMCL, RoundUp	9	Yes	Yes	-
TAGLN3	Homo sapiens (Human)	TAGLN3	Drosophila melanogaster (Fruit fly)	Mp20	FB:FBgn0002789 EntrezGene:36468	Compara, eggNOG, OMA, OrthoDB, OrthoFinder, OrthoInspector, orthoMCL, Panther, RoundUp	9	Yes	Yes	-
TAGLN3	Homo sapiens (Human)	TAGLN3	Drosophila melanogaster (Fruit fly)	CG5023	FB:FBgn0038774 EntrezGene:42400	eggNOG, Inparanoid, OrthoDB, OrthoFinder, OrthoInspector, orthoMCL, Panther, RoundUp	8	No	Yes	-
TBC1D4	Homo sapiens (Human)	TBC1D4	Drosophila melanogaster (Fruit fly)	plx	FB:FBgn0261261 EntrezGene:40704	eggNOG, Hieranoid, Inparanoid, OMA, OrthoDB, OrthoFinder, OrthoInspector, Panther, Phylome, RoundUp, TreeFam	11	Yes	Yes	FBgn0287245:Hsap\TBC1D4
TFPT	Homo sapiens (Human)	TFPT	Drosophila melanogaster (Fruit fly)	CG32202	FB:FBgn0052202 EntrezGene:326199	OrthoFinder, OrthoInspector, orthoMCL, Panther, Phylome	5	Yes	Yes	-
THY1	Homo sapiens (Human)	Search has no results; either there is no homolog in the targeted species, or the input was not a valid gene symbol or ID.
TIMM17A	Homo sapiens (Human)	TIMM17A	Drosophila melanogaster (Fruit fly)	Tim17b	FB:FBgn0263977 EntrezGene:3355107	Compara, eggNOG, Hieranoid, Inparanoid, OMA, OrthoDB, OrthoFinder, OrthoInspector, orthoMCL, Panther, Phylome, RoundUp, TreeFam	13	Yes	No	-
TIMM17A	Homo sapiens (Human)	TIMM17A	Drosophila melanogaster (Fruit fly)	CG1724	FB:FBgn0031164 EntrezGene:33097	Compara, eggNOG, Hieranoid, Inparanoid, OrthoDB, OrthoFinder, OrthoInspector, Panther, Phylome, TreeFam	10	No	No	-
TIMM17A	Homo sapiens (Human)	TIMM17A	Drosophila melanogaster (Fruit fly)	Tim17b2	FB:FBgn0020371 EntrezGene:44381	Compara, eggNOG, Hieranoid, Inparanoid, OrthoDB, OrthoFinder, OrthoInspector, Panther, Phylome, TreeFam	10	No	No	-
TIMM17A	Homo sapiens (Human)	TIMM17A	Drosophila melanogaster (Fruit fly)	Tim17b1	FB:FBgn0037310 EntrezGene:40635	Compara, eggNOG, Hieranoid, OrthoDB, OrthoFinder, orthoMCL, Panther, Phylome, TreeFam	9	No	Yes	-
TIMM17A	Homo sapiens (Human)	TIMM17A	Drosophila melanogaster (Fruit fly)	Tim17a1	FB:FBgn0038018 EntrezGene:41500	Compara, eggNOG, Hieranoid, OrthoDB, OrthoFinder, Panther, Phylome, TreeFam	8	No	No	-
TIMM17A	Homo sapiens (Human)	TIMM17A	Drosophila melanogaster (Fruit fly)	Tim17a2	FB:FBgn0037307 EntrezGene:40632	Compara, eggNOG, OrthoDB, OrthoFinder, Panther, Phylome, TreeFam	7	No	No	-
TMEM35	Homo sapiens (Human)	TMEM35	Drosophila melanogaster (Fruit fly)	CG13920	FB:FBgn0025712 EntrezGene:38203	Compara, eggNOG, Hieranoid, Homologene, Inparanoid, OMA, OrthoDB, OrthoFinder, OrthoInspector, orthoMCL, Panther, Phylome, RoundUp, TreeFam	14	Yes	Yes	-
TOX	Homo sapiens (Human)	TOX	Drosophila melanogaster (Fruit fly)	CG12104	FB:FBgn0035238 EntrezGene:38187	eggNOG, OrthoFinder, OrthoInspector, orthoMCL, TreeFam	5	Yes	Yes	-
TRO	Homo sapiens (Human)	TRO	Drosophila melanogaster (Fruit fly)	MAGE	FB:FBgn0037481 EntrezGene:40860	Compara, eggNOG, OMA, OrthoDB, OrthoFinder, Panther, RoundUp	7	Yes	No	-
TSPAN13	Homo sapiens (Human)	TSPAN13	Drosophila melanogaster (Fruit fly)	Tsp97E	FB:FBgn0039465 EntrezGene:43241	eggNOG, Hieranoid, Homologene, Inparanoid, OMA, OrthoDB, OrthoFinder, OrthoInspector, orthoMCL, Panther, Phylome, RoundUp, TreeFam	13	Yes	Yes	-
TSPAN7	Homo sapiens (Human)	TSPAN7	Drosophila melanogaster (Fruit fly)	Tsp29Fb	FB:FBgn0032075 EntrezGene:34212	OrthoDB, OrthoFinder, OrthoInspector, TreeFam	4	Yes	Yes	-
TSPYL4	Homo sapiens (Human)	TSPYL4	Drosophila melanogaster (Fruit fly)	Set	FB:FBgn0014879 EntrezGene:41844	Compara, eggNOG, OrthoDB, OrthoFinder, Panther, TreeFam	6	Yes	No	-
TTC3	Homo sapiens (Human)	TTC3	Drosophila melanogaster (Fruit fly)	no homologs found
TTC39A	Homo sapiens (Human)	Search has no results; either there is no homolog in the targeted species, or the input was not a valid gene symbol or ID.
TUBA4A	Homo sapiens (Human)	TUBA4A	Drosophila melanogaster (Fruit fly)	alphaTub67C	FB:FBgn0087040 EntrezGene:39130	eggNOG, OrthoDB, OrthoFinder, orthoMCL, Panther	5	Yes	No	-
TUBA4A	Homo sapiens (Human)	TUBA4A	Drosophila melanogaster (Fruit fly)	alphaTub85E	FB:FBgn0003886 EntrezGene:41183	eggNOG, OrthoDB, OrthoFinder, orthoMCL, Panther	5	Yes	No	-
TUBA4A	Homo sapiens (Human)	TUBA4A	Drosophila melanogaster (Fruit fly)	alphaTub84B	FB:FBgn0003884 EntrezGene:40848	eggNOG, OrthoDB, OrthoFinder, orthoMCL	4	No	No	-
TUBA4A	Homo sapiens (Human)	TUBA4A	Drosophila melanogaster (Fruit fly)	alphaTub84D	FB:FBgn0003885 EntrezGene:40904	eggNOG, OrthoDB, OrthoFinder, orthoMCL	4	No	No	-
TUBA8	Homo sapiens (Human)	TUBA8	Drosophila melanogaster (Fruit fly)	alphaTub67C	FB:FBgn0087040 EntrezGene:39130	eggNOG, OrthoFinder, orthoMCL, Panther	4	Yes	No	-
TUBB2A	Homo sapiens (Human)	TUBB2A	Drosophila melanogaster (Fruit fly)	betaTub85D	FB:FBgn0003889 EntrezGene:41124	Compara, eggNOG, OMA, OrthoDB, OrthoFinder, orthoMCL, Panther, Phylome	8	Yes	No	-
TUBB2A	Homo sapiens (Human)	TUBB2A	Drosophila melanogaster (Fruit fly)	betaTub56D	FB:FBgn0284243 EntrezGene:37238	eggNOG, OrthoDB, OrthoFinder, orthoMCL, Panther, Phylome	6	No	No	-
TUBB2A	Homo sapiens (Human)	TUBB2A	Drosophila melanogaster (Fruit fly)	betaTub97EF	FB:FBgn0003890 EntrezGene:43359	eggNOG, Homologene, Isobase, OrthoDB, OrthoFinder, orthoMCL	6	No	Yes	-
TUBB2A	Homo sapiens (Human)	TUBB2A	Drosophila melanogaster (Fruit fly)	betaTub60D	FB:FBgn0288686 EntrezGene:37888	eggNOG, OrthoDB, OrthoFinder, orthoMCL, Panther	5	No	No	-
TUBB2A	Homo sapiens (Human)	TUBB2A	Drosophila melanogaster (Fruit fly)	betaTub65B	FB:FBgn0052396 EntrezGene:117406	eggNOG, OrthoDB, OrthoFinder, Panther	4	No	No	-
UBE2T	Homo sapiens (Human)	UBE2T	Drosophila melanogaster (Fruit fly)	no homologs found
UCHL1	Homo sapiens (Human)	UCHL1	Drosophila melanogaster (Fruit fly)	Uch	FB:FBgn0010288 EntrezGene:33397	eggNOG, Hieranoid, Inparanoid, OMA, OrthoDB, OrthoFinder, OrthoInspector, orthoMCL, Panther, Phylome, RoundUp, TreeFam	12	Yes	No	FBgn0286659:Hsap\UCHL1
UNC119	Homo sapiens (Human)	UNC119	Drosophila melanogaster (Fruit fly)	unc-119	FB:FBgn0025549 EntrezGene:31664	Compara, eggNOG, Hieranoid, Homologene, Inparanoid, OMA, OrthoDB, OrthoFinder, OrthoInspector, orthoMCL, Panther, Phylome, RoundUp, TreeFam	14	Yes	Yes	FBgn0287008:Hsap\UNC119
UPRT	Homo sapiens (Human)	UPRT	Drosophila melanogaster (Fruit fly)	kri	FB:FBgn0035639 EntrezGene:38655	Compara, eggNOG, Hieranoid, Homologene, Inparanoid, Isobase, OMA, OrthoDB, OrthoFinder, OrthoInspector, orthoMCL, Panther, Phylome, RoundUp, TreeFam	15	Yes	Yes	FBgn0288015:Hsap\UPRT
UQCR10	Homo sapiens (Human)	UQCR10	Drosophila melanogaster (Fruit fly)	ox	FB:FBgn0011227 EntrezGene:45401	eggNOG, Hieranoid, Inparanoid, OMA, OrthoDB, OrthoFinder, OrthoInspector, Panther, Phylome, RoundUp, TreeFam	11	Yes	Yes	-
UQCRQ	Homo sapiens (Human)	UQCRQ	Drosophila melanogaster (Fruit fly)	UQCR-Q	FB:FBgn0036728 EntrezGene:39950	Compara, eggNOG, Hieranoid, Homologene, Inparanoid, Isobase, OMA, OrthoDB, OrthoFinder, OrthoInspector, orthoMCL, Panther, Phylome, RoundUp, TreeFam	15	Yes	Yes	FBgn0283755:Hsap\UQCRQ
USMG5	Homo sapiens (Human)	USMG5	Drosophila melanogaster (Fruit fly)	Neb-cGP	FB:FBgn0083167 EntrezGene:50417	Hieranoid, OrthoDB, OrthoFinder, OrthoInspector, orthoMCL, Panther, Phylome	7	Yes	Yes	-
USMG5	Homo sapiens (Human)	USMG5	Drosophila melanogaster (Fruit fly)	CG15459	FB:FBgn0031108 EntrezGene:33036	OrthoInspector, orthoMCL, Panther, TreeFam	4	No	Yes	-
VAV3	Homo sapiens (Human)	VAV3	Drosophila melanogaster (Fruit fly)	Vav	FB:FBgn0040068 EntrezGene:32920	Compara, eggNOG, Hieranoid, Inparanoid, OMA, OrthoFinder, OrthoInspector, orthoMCL, Panther, Phylome, RoundUp, TreeFam	12	Yes	No	-
VSNL1	Homo sapiens (Human)	VSNL1	Drosophila melanogaster (Fruit fly)	CG7646	FB:FBgn0036926 EntrezGene:40187	Compara, eggNOG, OrthoDB, OrthoFinder, Panther	5	Yes	No	-
VSNL1	Homo sapiens (Human)	VSNL1	Drosophila melanogaster (Fruit fly)	Nca	FB:FBgn0013303 EntrezGene:40186	eggNOG, OrthoDB, OrthoFinder, Panther, TreeFam	5	Yes	No	-
VTI1B	Homo sapiens (Human)	VTI1B	Drosophila melanogaster (Fruit fly)	Vti1b	FB:FBgn0264751 EntrezGene:42215	Compara, OrthoFinder, OrthoInspector, Panther, RoundUp	5	Yes	No	-
WBSCR17	Homo sapiens (Human)	WBSCR17	Drosophila melanogaster (Fruit fly)	no homologs found
XPR1	Homo sapiens (Human)	XPR1	Drosophila melanogaster (Fruit fly)	CG7536	FB:FBgn0030890 EntrezGene:32786	eggNOG, Hieranoid, Inparanoid, Isobase, OMA, OrthoDB, OrthoFinder, OrthoInspector, orthoMCL, Panther, Phylome, RoundUp, TreeFam	13	No	Yes	-
XPR1	Homo sapiens (Human)	XPR1	Drosophila melanogaster (Fruit fly)	CG10481	FB:FBgn0032827 EntrezGene:35273	eggNOG, Isobase, OrthoDB, OrthoFinder, Panther, TreeFam	6	No	Yes	-
XPR1	Homo sapiens (Human)	XPR1	Drosophila melanogaster (Fruit fly)	CG2901	FB:FBgn0029679 EntrezGene:31338	eggNOG, Isobase, OrthoDB, OrthoFinder, Panther, TreeFam	6	No	Yes	-
XPR1XPR1	Homo sapiens (Human)	XPR1	Drosophila melanogaster (Fruit fly)	CG10483	FB:FBgn0035649 EntrezGene:38666	eggNOG, Hieranoid, Homologene, Inparanoid, Isobase, OMA, OrthoDB, OrthoFinder, OrthoInspector, orthoMCL, Panther, Phylome, RoundUp, TreeFam	14	Yes	Yes	-
YWHAG	Homo sapiens (Human)	YWHAG	Drosophila melanogaster (Fruit fly)	14-3-3zeta	FB:FBgn0004907 EntrezGene:36059	Compara, eggNOG, OrthoFinder, Panther, Phylome, TreeFam	6	Yes	No	FBgn0265518:Hsap\YWHAG
YWHAH	Homo sapiens (Human)	YWHAH	Drosophila melanogaster (Fruit fly)	14-3-3zeta	FB:FBgn0004907 EntrezGene:36059	Compara, eggNOG, OrthoFinder, Panther, Phylome, TreeFam	6	Yes	No	-
ZBED9	Homo sapiens (Human)	ZBED9	Drosophila melanogaster (Fruit fly)	no homologs found
ZDHHC22	Homo sapiens (Human)	ZDHHC22	Drosophila melanogaster (Fruit fly)	CG18810	FB:FBgn0042133 EntrezGene:59171	Compara, eggNOG, Isobase, OMA, orthoMCL, Panther	6	Yes	No	-
ZDHHC22	Homo sapiens (Human)	ZDHHC22	Drosophila melanogaster (Fruit fly)	CG10344	FB:FBgn0034729 EntrezGene:37565	eggNOG, Isobase, OMA, Panther	4	No	No	-
ZDHHC22	Homo sapiens (Human)	ZDHHC22	Drosophila melanogaster (Fruit fly)	CG17195	FB:FBgn0039369 EntrezGene:43113	eggNOG, OMA, OrthoFinder, Panther	4	No	No	-
ZMAT4	Homo sapiens (Human)	ZMAT4	Drosophila melanogaster (Fruit fly)	CG1231	FB:FBgn0035134 EntrezGene:38060	Compara, Inparanoid, Isobase, OrthoDB, OrthoFinder, OrthoInspector, Phylome, RoundUp	8	Yes	Yes	FBgn0284054:Hsap\ZMAT4
ZMAT4	Homo sapiens (Human)	ZMAT4	Drosophila melanogaster (Fruit fly)	dbf	FB:FBgn0287630 EntrezGene:34462	Compara, OrthoDB, OrthoFinder, OrthoInspector, Phylome	5	No	No	FBgn0284054:Hsap\ZMAT4
ZNF233	Homo sapiens (Human)	ZNF233	Drosophila melanogaster (Fruit fly)	no homologs found
ZNF385B	Homo sapiens (Human)	ZNF385B	Drosophila melanogaster (Fruit fly)	no homologs found
ZNF804B	Homo sapiens (Human)	ZNF804B	Drosophila melanogaster (Fruit fly)	no homologs found
