# Supplementary material for: Functional characterization of a human epilepsy-associated gene network reveals metabolic regulation as a critical factor underlying seizure susceptibilities
Source: Dis Model Mech. 2026 Jan 28;19(1):dmm052307. doi: 10.1242/dmm.052307 (PMC12869506; doi:10.1242/dmm.052307)
Supplement: Table S2. 287 selected Drosophila orthologs of M30 cluster [file dmm-19-052307-TableS2.xlsx]

## Sheet: S2_All selected fly orthologs
Supplementary Table 2. 287 selected Drosophila orthologs of M30 cluster
Human M30 gene		Drosophila ortholog(s)
Ensembl_gene_id	Gene name	FBgn_gene_id	Gene name
ENSG00000103591	AAGAB	FBgn0052109	CG32109
ENSG00000154263	ABCA10	FBgn0028539	Eato
		FBgn0083956	ldd
ENSG00000135503	ACVR1B	FBgn0011300	babo
ENSG00000008277	ADAM22	FBgn0259110	mmd
ENSG00000114948	ADAM23	FBgn0259110	mmd
ENSG00000197177	ADGRA1	FBgn0030466	CG15744
ENSG00000155966	AFF2	FBgn0041111	lilli
ENSG00000164252	AGGF1	FBgn0034002	CG8079
ENSG00000149925	ALDOA	FBgn0000064	Aldo
		FBgn0039425	Ald2
ENSG00000078053	AMPH	FBgn0027356	Amph
ENSG00000153107	ANAPC1	FBgn0004391	shtd
ENSG00000103723	AP3B2	FBgn0003210	rb
ENSG00000107282	APBA1	FBgn0026313	X11L
		FBgn0052677	X11Lbeta
ENSG00000137727	ARHGAP20	FBgn0036518	RhoGAP71E
ENSG00000006740	ARHGAP44	FBgn0038747	RhoGAP92B
ENSG00000138175	ARL3	FBgn0038916	dnd
ENSG00000029153	ARNTL2	FBgn0023094	cyc
ENSG00000105409	ATP1A3	FBgn0002921	Atpalpha
ENSG00000069849	ATP1B3	FBgn0015776	nrv1
		FBgn0015777	nrv2
		FBgn0032946	nrv3
ENSG00000154518	ATP5G3	FBgn0039830	ATPsynC
ENSG00000114573	ATP6V1A	FBgn0265262	Vha68-1
		FBgn0263598	Vha68-2
ENSG00000132932	ATP8A2	FBgn0259221	ATP8A
ENSG00000134897	BIVM	FBgn0002887	mus201
ENSG00000168000	BSCL2	FBgn0040336	Seipin
ENSG00000151067	CACNA1C	FBgn0001991	Ca-alpha1D
ENSG00000165995	CACNB2	FBgn0287724	Ca-beta
ENSG00000182389	CACNB4	FBgn0287724	Ca-beta
ENSG00000163618	CADPS	FBgn0053653	Cadps
ENSG00000160014	CALM3	FBgn0000253	Cam
ENSG00000058404	CAMK2B	FBgn0264607	CaMKII
ENSG00000112186	CAP2	FBgn0261458	capt
ENSG00000134057	CCNB1	FBgn0000405	CycB
ENSG00000070831	CDC42	FBgn0010341	Cdc42
ENSG00000097046	CDC7	FBgn0032677	CG5790
		FBgn0028360	Cdc7
ENSG00000058091	CDK14	FBgn0005640	Eip63E
ENSG00000163624	CDS1	FBgn0010350	Cds
ENSG00000151849	CENPJ	FBgn0011020	Sas-4
ENSG00000203668	CHML	FBgn0026378	Rep
ENSG00000181072	CHRM2	FBgn0000037	mAChR-A
ENSG00000160716	CHRNB2	FBgn0000036	nAChRalpha1
		FBgn0000038	nAChRbeta1
		FBgn0000039	nAChRalpha2
		FBgn0004118	nAChRbeta2
ENSG00000122966	CIT	FBgn0002466	sti
ENSG00000123975	CKS2	FBgn0037613	Cks85A
ENSG00000153132	CLGN	FBgn0030377	CG1924
		FBgn0264077	Cnx14D
		FBgn0015622	Cnx99A
ENSG00000139182	CLSTN3	FBgn0039928	Cals
ENSG00000175416	CLTB	FBgn0024814	Clc
ENSG00000119946	CNNM1	FBgn0262124	uex
ENSG00000144619	CNTN4	FBgn0037240	Cont
ENSG00000149972	CNTN5	FBgn0037240	Cont
ENSG00000108797	CNTNAP1	FBgn0013997	Nrx-IV
		FBgn0262870	axo
ENSG00000155052	CNTNAP5	FBgn0013997	Nrx-IV
		FBgn0262870	axo
ENSG00000164919	COX6C	FBgn0015031	cype
ENSG00000168993	CPLX1	FBgn0041605	cpx
ENSG00000072832	CRMP1	FBgn0023023	CRMP
ENSG00000138115	CYP2C8	FBgn0010383	Cyp18a1
ENSG00000186377	CYP4X1	FBgn0005670	Cyp4d1
ENSG00000170456	DENND5B	FBgn0035229	pns
ENSG00000176490	DIRAS1	FBgn0037754	CG8500
ENSG00000165023	DIRAS2	FBgn0037754	CG8500
ENSG00000106976	DNM1	FBgn0003392	shi
ENSG00000130226	DPP6	FBgn0031741	CG11034
		FBgn0263780	CG17684
		FBgn0031835	Dpp10
		FBgn0259175	ome
		FBgn0266354	CG45002
ENSG00000101210	EEF1A2	FBgn0284245	eEF1alpha1
ENSG00000115504	EHBP1	FBgn0034180	Ehbp1
ENSG00000107105	ELAVL2	FBgn0086675	fne
		FBgn0010263	Rbp9
		FBgn0260400	elav
ENSG00000110675	ELMOD1	FBgn0037473	CG10068
ENSG00000118402	ELOVL4	FBgn0036128	Elo68beta
		FBgn0052072	Elo68alpha
ENSG00000111674	ENO2	FBgn0000579	Eno
ENSG00000082397	EPB41L3	FBgn0010434	cora
ENSG00000116106	EPHA4	FBgn0025936	Eph
ENSG00000196482	ESRRG	FBgn0035849	ERR
ENSG00000155744	FAM126B	FBgn0034269	Hyccin
ENSG00000147724	FAM135B	FBgn0052333	CG32333
ENSG00000197872	FAM49A	FBgn0052066	CG32066
ENSG00000149926	FAM57B	FBgn0028480	CG17841
ENSG00000064763	FAR2	FBgn0034145	CG5065
		FBgn0039131	CG12268
		FBgn0038451	CG14893
		FBgn0025878	wat
		FBgn0038449	CG17562
		FBgn0043792	CG30427
		FBgn0034142	CG8306
		FBgn0032055	Sgp
		FBgn0033464	CG1441
		FBgn0038450	CG17560
		FBgn0085371	CG34342
		FBgn0029821	CG4020
		FBgn0038751	CG4770
		FBgn0034143	CG8303
		FBgn0023550	FarO
		FBgn0038032	CG10096
		FBgn0038033	CG10097
ENSG00000146267	FAXC	FBgn0014163	fax
ENSG00000109670	FBXW7	FBgn0041171	ago
ENSG00000114279	FGF12	FBgn0014135	bnl
ENSG00000129682	FGF13	FBgn0014135	bnl
ENSG00000102466	FGF14	FBgn0014135	bnl
ENSG00000102678	FGF9	FBgn0014135	bnl
ENSG00000128573	FOXP2	FBgn0262477	FoxP
ENSG00000139112	GABARAPL1	FBgn0052672	Atg8a
ENSG00000136928	GABBR2	FBgn0027575	GABA-B-R2
ENSG00000022355	GABRA1	FBgn0030707	CG8916
		FBgn0001134	Grd
ENSG00000011677	GABRA3	FBgn0030707	CG8916
		FBgn0001134	Grd
ENSG00000109158	GABRA4	FBgn0030707	CG8916
		FBgn0001134	Grd
ENSG00000145864	GABRB2	FBgn0010240	Lcch3
ENSG00000166206	GABRB3	FBgn0010240	Lcch3
ENSG00000113327	GABRG2	FBgn0001134	Grd
ENSG00000198380	GFPT1	FBgn0287209	Gfat1
		FBgn0039580	Gfat2
ENSG00000137563	GGH	FBgn0263607	l(3)72Dp
		FBgn0263608	l(3)72Dr
ENSG00000115419	GLS	FBgn0261625	GLS
ENSG00000069966	GNB5	FBgn0030011	Gbeta5
ENSG00000186469	GNG2	FBgn0004921	Ggamma1
ENSG00000105220	GPI	FBgn0003074	Pgi
ENSG00000151025	GPR158	FBgn0264339	CG43795
		FBgn0051760	CG31760
ENSG00000176884	GRIN1	FBgn0010399	Nmdar1
ENSG00000152402	GUCY1A2	FBgn0013972	Gycalpha99B
ENSG00000061918	GUCY1B3	FBgn0013973	Gycbeta100B
ENSG00000171004	HS6ST2	FBgn0038755	Hs6st
ENSG00000114446	IFT57	FBgn0031550	IFT57
ENSG00000109452	INPP4B	FBgn0259166	CG42271
ENSG00000185133	INPP5J	FBgn0034179	CG6805
		FBgn0030761	CG9784
ENSG00000074706	IPCEF1	FBgn0286070	cnk
ENSG00000111262	KCNA1	FBgn0003380	Sh
ENSG00000177301	KCNA2	FBgn0003380	Sh
ENSG00000069424	KCNAB2	FBgn0263220	Hk
ENSG00000129159	KCNC1	FBgn0003386	Shaw
		FBgn0085395	Shawl
ENSG00000166006	KCNC2	FBgn0003386	Shaw
		FBgn0085395	Shawl
ENSG00000140015	KCNH5	FBgn0000535	eag
ENSG00000162989	KCNJ3	FBgn0039081	Irk2
		FBgn0265042	Irk1
ENSG00000184156	KCNQ3	FBgn0033494	KCNQ
ENSG00000084731	KIF3C	FBgn0004381	Klp68D
ENSG00000198910	L1CAM	FBgn0264975	Nrg
ENSG00000106683	LIMK1	FBgn0283712	LIMK1
ENSG00000104863	LIN7B	FBgn0039269	veli
ENSG00000170500	LONRF2	FBgn0052369	CG32369
ENSG00000006432	MAP3K9	FBgn0030018	slpr
ENSG00000184368	MAP7D2	FBgn0264693	ens
ENSG00000107643	MAPK8	FBgn0000229	bsk
ENSG00000105613	MAST1	FBgn0267390	dop
ENSG00000101977	MCF2	FBgn0050440	CG30440
ENSG00000185787	MORF4L1	FBgn0027378	MRG15
ENSG00000120662	MTRF1	FBgn0032486	mRF1
ENSG00000132938	MTUS2	FBgn0015600	toc
ENSG00000128641	MYO1B	FBgn0039157	Myo95E
ENSG00000197535	MYO5A	FBgn0261397	didum
ENSG00000186462	NAP1L2	FBgn0015268	Nap1
ENSG00000186310	NAP1L3	FBgn0015268	Nap1
ENSG00000125814	NAPB	FBgn0250791	alphaSnap
ENSG00000104490	NCALD	FBgn0013303	Nca
ENSG00000147123	NDUFB11	FBgn0027785	NP15.6
ENSG00000146938	NLGN4X	FBgn0083963	Nlg3
		FBgn0031866	Nlg2
		FBgn0083975	Nlg4
		FBgn0051146	Nlg1
ENSG00000157064	NMNAT2	FBgn0039254	Nmnat
ENSG00000156642	NPTN	FBgn0261822	Bsg
ENSG00000091129	NRCAM	FBgn0264975	Nrg
ENSG00000111696	NT5DC3	FBgn0033426	Nt5c
ENSG00000183715	OPCML	FBgn0031837	DIP-iota
		FBgn0039617	DIP-gamma
		FBgn0259714	DIP-Epsilon
		FBgn0031725	DIP-eta
		FBgn0051646	DIP-theta
		FBgn0000071	Ama
		FBgn0052791	DIP-alpha
		FBgn0259245	DIP-beta
		FBgn0051708	DIP-zeta
		FBgn0051814	DIP-kappa
		FBgn0085420	DIP-delta
		FBgn0010238	Lac
		FBgn0267428	DIP-Lambda
ENSG00000164830	OXR1	FBgn0013576	mtd
ENSG00000149269	PAK1	FBgn0267698	Pak
ENSG00000077264	PAK3	FBgn0267698	Pak
ENSG00000101349	PAK7	FBgn0025743	mbt
ENSG00000152782	PANK1	FBgn0011205	fbl
ENSG00000125779	PANK2	FBgn0011205	fbl
ENSG00000105717	PBX4	FBgn0000611	exd
ENSG00000125851	PCSK2	FBgn0023179	amon
ENSG00000112541	PDE10A	FBgn0085370	Pde11
ENSG00000164951	PDP1	FBgn0029958	Pdp
ENSG00000152556	PFKM	FBgn0003071	Pfk
ENSG00000116793	PHTF1	FBgn0028579	phtf
ENSG00000180957	PITPNB	FBgn0267975	vib
ENSG00000240891	PLCXD2	FBgn0032845	CG10747
ENSG00000126822	PLEKHG3	FBgn0050115	GEFmeso
ENSG00000148229	POLE3	FBgn0043002	Chrac-14
ENSG00000115350	POLE4	FBgn0034726	PolE4
ENSG00000110841	PPFIBP1	FBgn0036376	Liprin-beta
ENSG00000139174	PRICKLE1	FBgn0263934	esn
		FBgn0003090	pk
ENSG00000171132	PRKCE	FBgn0003093	Pkc98E
ENSG00000138669	PRKG2	FBgn0000442	Pkg21D
ENSG00000147224	PRPS1	FBgn0036030	Prps
ENSG00000105649	RAB3A	FBgn0005586	Rab3
ENSG00000152932	RAB3C	FBgn0005586	Rab3
ENSG00000154917	RAB6B	FBgn0015797	Rab6
ENSG00000197275	RAD54B	FBgn0002989	okr
ENSG00000075391	RASAL2	FBgn0261570	raskol
ENSG00000078328	RBFOX1	FBgn0052062	Rbfox1
ENSG00000153250	RBMS1	FBgn0052423	shep
ENSG00000139988	RDH12	FBgn0033204	CG2065
		FBgn0033203	CG2070
ENSG00000068615	REEP1	FBgn0261564	ReepA
ENSG00000132563	REEP2	FBgn0261564	ReepA
ENSG00000169891	REPS2	FBgn0032341	Reps
ENSG00000145428	RNF175	FBgn0030873	CG15814
ENSG00000139970	RTN1	FBgn0053113	Rtnl1
		FBgn0015831	Rtnl2
ENSG00000133318	RTN3	FBgn0053113	Rtnl1
		FBgn0015831	Rtnl2
ENSG00000013392	RWDD2A	FBgn0050338	CG30338
ENSG00000144285	SCN1A	FBgn0285944	para
ENSG00000196876	SCN8A	FBgn0285944	para
		FBgn0085434	NaCP60E
ENSG00000170786	SDR16C5	FBgn0032910	CG9265
		FBgn0031630	CG15629
ENSG00000198478	SH3BGRL2	FBgn0035772	Sh3beta
ENSG00000107295	SH3GL2	FBgn0038659	EndoA
ENSG00000163053	SLC16A14	FBgn0035173	CG13907
		FBgn0023549	Mct1
		FBgn0033913	CG8468
		FBgn0033095	chk
		FBgn0033028	hrm
		FBgn0033657	Sln
ENSG00000108932	SLC16A6	FBgn0023549	Mct1
		FBgn0035173	CG13907
		FBgn0033913	CG8468
		FBgn0033095	chk
		FBgn0033657	Sln
		FBgn0033028	hrm
ENSG00000091664	SLC17A6	FBgn0031424	VGlut
ENSG00000115840	SLC25A12	FBgn0028646	aralar1
ENSG00000151229	SLC2A13	FBgn0050035	Tret1-1
ENSG00000173262	SLC2A14	FBgn0264574	Glut1
ENSG00000059804	SLC2A3	FBgn0264574	Glut1
ENSG00000137968	SLC44A5	FBgn0039637	Ctl2
ENSG00000092068	SLC7A8	FBgn0028425	JhI-21
ENSG00000164038	SLC9B2	FBgn0031865	Nha1
		FBgn0263390	Nha2
ENSG00000184347	SLIT3	FBgn0264089	sli
ENSG00000132639	SNAP25	FBgn0266720	Snap24
		FBgn0011288	Snap25
ENSG00000065609	SNAP91	FBgn0086372	lap
ENSG00000142168	SOD1	FBgn0003462	Sod1
ENSG00000214338	SOGA3	FBgn0031869	CG18304
ENSG00000196542	SPTSSB	FBgn0085223	CG34194
		FBgn0085322	CG34293
ENSG00000104435	STMN2	FBgn0266521	stai
ENSG00000136854	STXBP1	FBgn0004574	Rop
ENSG00000130540	SULT4A1	FBgn0037665	St2
ENSG00000159164	SV2A	FBgn0029896	CG3168
		FBgn0037829	CG14691
		FBgn0051103	CG31103
		FBgn0051272	CG31272
ENSG00000185518	SV2B	FBgn0029896	CG3168
		FBgn0040350	CG3690
ENSG00000067715	SYT1	FBgn0004242	Syt1
ENSG00000213023	SYT3	FBgn0261090	Sytbeta
ENSG00000132872	SYT4	FBgn0028400	Syt4
ENSG00000144834	TAGLN3	FBgn0035499	Chd64
ENSG00000136111	TBC1D4	FBgn0261261	plx
ENSG00000105619	TFPT	FBgn0052202	CG32202
ENSG00000134375	TIMM17A	FBgn0263977	Tim17b
		FBgn0031164	CG1724
		FBgn0020371	Tim17b2
		FBgn0037310	Tim17b1
		FBgn0038018	Tim17a1
		FBgn0037307	Tim17a2
ENSG00000126950	TMEM35	FBgn0025712	CG13920
ENSG00000198846	TOX	FBgn0035238	CG12104
ENSG00000067445	TRO	FBgn0037481	MAGE
ENSG00000106537	TSPAN13	FBgn0039465	Tsp97E
ENSG00000156298	TSPAN7	FBgn0032075	Tsp29Fb
ENSG00000187189	TSPYL4	FBgn0014879	Set
ENSG00000127824	TUBA4A	FBgn0087040	alphaTub67C
		FBgn0003886	alphaTub85E
ENSG00000183785	TUBA8	FBgn0087040	alphaTub67C
ENSG00000137267	TUBB2A	FBgn0003889	betaTub85D
ENSG00000154277	UCHL1	FBgn0010288	Uch
ENSG00000109103	UNC119	FBgn0025549	unc-119
ENSG00000094841	UPRT	FBgn0035639	kri
ENSG00000184076	UQCR10	FBgn0011227	ox
ENSG00000164405	UQCRQ	FBgn0036728	UQCR-Q
ENSG00000173915	USMG5	FBgn0083167	Neb-cGP
ENSG00000134215	VAV3	FBgn0040068	Vav
ENSG00000163032	VSNL1	FBgn0013303	Nca
ENSG00000100568	VTI1B	FBgn0039620	Vti1b
ENSG00000143324	XPR1	FBgn0032827	CG10481
		FBgn0030890	CG7536
		FBgn0029679	CG2901
		FBgn0035649	CG10483
ENSG00000170027	YWHAG	FBgn0004907	14-3-3zeta
ENSG00000177108	ZDHHC22	FBgn0042133	CG18810
ENSG00000165061	ZMAT4	FBgn0035134	CG1231
