# Supplementary material for: Functional characterization of a human epilepsy-associated gene network reveals metabolic regulation as a critical factor underlying seizure susceptibilities
Source: Dis Model Mech. 2026 Jan 28;19(1):dmm052307. doi: 10.1242/dmm.052307 (PMC12869506; doi:10.1242/dmm.052307)
Supplement: Table S3. 142 Drosophila genes for clustering analysis [file dmm-19-052307-TableS3.xlsx]

## Sheet: S3_Filtered list of fly genes
Supplementary Table 3.142 Drosophila genes for clustering analysis
FBgn_gene_id	Gene names
FBgn0000036	nAChRalpha1
FBgn0000037	mAChR-A
FBgn0000038	nAChRbeta1
FBgn0000039	nAChRalpha2
FBgn0000064	Aldo
FBgn0000229	bsk
FBgn0000253	Cam
FBgn0000535	eag
FBgn0000579	Eno
FBgn0000611	exd
FBgn0001991	Ca-alpha1D
FBgn0002921	Atpalpha
FBgn0003071	Pfk
FBgn0003074	Pgi
FBgn0003093	Pkc98E
FBgn0003210	rb
FBgn0003380	Sh
FBgn0003386	Shaw
FBgn0003392	shi
FBgn0004118	nAChRbeta2
FBgn0004242	Syt1
FBgn0004381	Klp68D
FBgn0004574	Rop
FBgn0004907	14-3-3zeta
FBgn0005586	Rab3
FBgn0005640	Eip63E
FBgn0010238	Lac
FBgn0010240	Lcch3
FBgn0010263	Rbp9
FBgn0010288	Uch
FBgn0010350	CdsA
FBgn0010399	Nmdar1
FBgn0010434	cora
FBgn0011205	fbl
FBgn0011227	ox
FBgn0011288	Snap25
FBgn0011300	babo
FBgn0013303	Nca
FBgn0013576	mtd
FBgn0013972	Gycalpha99B
FBgn0013973	Gycbeta100B
FBgn0014163	fax
FBgn0014879	Set
FBgn0015031	cype
FBgn0015268	Nap1
FBgn0015622	Cnx99A
FBgn0015777	nrv2
FBgn0015797	Rab6
FBgn0023023	CRMP
FBgn0023179	amon
FBgn0024814	Clc
FBgn0025549	unc-119
FBgn0026313	X11L
FBgn0027356	Amph
FBgn0027378	MRG15
FBgn0027575	GABA-B-R2
FBgn0027785	NP15.6
FBgn0028400	Syt4
FBgn0028480	CG17841
FBgn0028579	phtf
FBgn0028646	aralar1
FBgn0029896	CG3168
FBgn0029958	Pdp1
FBgn0030011	Gbeta5
FBgn0030018	slpr
FBgn0030761	CG9784
FBgn0030873	CG15814
FBgn0031424	VGlut
FBgn0031835	Dpp10
FBgn0031866	Nlg2
FBgn0032910	CG9265
FBgn0032946	nrv3
FBgn0033028	hrm
FBgn0033426	Nt5c
FBgn0034002	CG8079
FBgn0034145	CG5065
FBgn0034179	CG6805
FBgn0034180	Ehbp1
FBgn0034726	PolE4
FBgn0035173	CG13907
FBgn0035499	Chd64
FBgn0035649	CG10483
FBgn0035772	Sh3beta
FBgn0036030	Prps
FBgn0036518	RhoGAP71E
FBgn0037613	Cks85A
FBgn0037754	CG8500
FBgn0038659	EndoA
FBgn0038755	Hs6st
FBgn0039081	Irk2
FBgn0039269	veli
FBgn0039465	Tsp97E
FBgn0039580	Gfat2
FBgn0039928	Cals
FBgn0041111	lilli
FBgn0051760	CG31760
FBgn0051814	DIP-kappa
FBgn0052062	Rbfox1
FBgn0052066	CG32066
FBgn0052333	CG32333
FBgn0052369	CG32369
FBgn0052423	shep
FBgn0052677	X11Lbeta
FBgn0053113	Rtnl1
FBgn0083975	Nlg4
FBgn0085395	Shawl
FBgn0085434	NaCP60E
FBgn0086372	lap
FBgn0086675	fne
FBgn0250791	alphaSnap
FBgn0259110	mmd
FBgn0259166	CG42271
FBgn0259175	ome
FBgn0259221	ATP8A
FBgn0260400	elav
FBgn0261261	plx
FBgn0261397	didum
FBgn0261458	capt
FBgn0261570	raskol
FBgn0261822	Bsg
FBgn0262124	uex
FBgn0262477	FoxP
FBgn0263220	Hk
FBgn0263780	CG17684
FBgn0263977	Tim17b
FBgn0264089	sli
FBgn0264339	CG43795
FBgn0264574	Glut1
FBgn0264607	CaMKII
FBgn0264975	Nrg
FBgn0265262	Vha68-1
FBgn0266354	CG45002
FBgn0266521	stai
FBgn0266720	Snap24
FBgn0267390	dop
FBgn0267428	DIP-Lambda
FBgn0267698	Pak
FBgn0267975	vib
FBgn0283712	LIMK1
FBgn0284245	eEF1alpha1
FBgn0285944	para
FBgn0287724	Ca-beta
