# Supplementary material for: Functional characterization of a human epilepsy-associated gene network reveals metabolic regulation as a critical factor underlying seizure susceptibilities
Source: Dis Model Mech. 2026 Jan 28;19(1):dmm052307. doi: 10.1242/dmm.052307 (PMC12869506; doi:10.1242/dmm.052307)
Supplement: Table S4. Hierarchically clustered coexpression matrix of 142 x 142 genes with pairwise Spearman correlation values [file dmm-19-052307-TableS4.xlsx]

## Sheet: S4_Numerical data of matrix
Supplementary Table 4. Hierarchically clustered coexpression matrix of 142 x 142 genes with pairwise Spearman correlation values
	Cam	nrv3	14-3-3zeta	Atpalpha	Syt1	Ald1	cype	shi	CaMKII	Eno	alphaSnap	Vha68-1	shep	fne	Sh	Snap25	stai	Rtnl1	Bsg	Rop	Gycalpha99B	bsk	Gbeta5	Pgi	NP15.6	veli	Pdp1	para	Hk	nAChRbeta1	mtd	Cals	Syt4	ox	Pkc98E	Tim17b	CG5065	Rab3	vib	EndoA	Cds	Clc	Nap1	Rbfox1	NaCP60E	fax	elav	Nca	mmd
Cam	0	0.77346	0.728386	0.760282	0.690962	0.695946	0.635035	0.688542	0.673473	0.687117	0.648438	0.629096	0.58149	0.554124	0.58363	0.639714	0.628661	0.641362	0.612519	0.596216	0.598582	0.571474	0.592565	0.561166	0.606682	0.591447	0.483538	0.484099	0.523609	0.536866	0.526748	0.445979	0.497287	0.500224	0.540403	0.517657	0.477317	0.51992	0.538428	0.467922	0.468586	0.479405	0.488895	0.517258	0.4416	0.421264	0.363437	0.432152	0.375553
nrv3	0.77346	0	0.675746	0.844841	0.773008	0.759954	0.758439	0.776631	0.665529	0.754692	0.66578	0.678008	0.629467	0.532109	0.583166	0.683382	0.663697	0.650984	0.660599	0.600937	0.569722	0.591803	0.585093	0.560487	0.665286	0.606738	0.651027	0.574372	0.568931	0.565008	0.57068	0.448725	0.531964	0.59999	0.526116	0.540781	0.575169	0.508885	0.57018	0.518455	0.466302	0.464529	0.470169	0.47016	0.524385	0.312864	0.364166	0.481456	0.397536
14-3-3zeta	0.728386	0.675746	0	0.7058	0.642508	0.689709	0.588963	0.644405	0.673982	0.661122	0.581553	0.632772	0.617704	0.572333	0.525244	0.535608	0.649107	0.647312	0.575757	0.535711	0.607205	0.555549	0.620098	0.542014	0.544614	0.586976	0.400957	0.376373	0.378273	0.496725	0.516486	0.498576	0.520101	0.447	0.544529	0.536631	0.441788	0.572185	0.517556	0.467521	0.512263	0.505707	0.489547	0.424113	0.353697	0.548696	0.388268	0.3502	0.373209
Atpalpha	0.760282	0.844841	0.7058	0	0.770718	0.739581	0.693067	0.717464	0.675706	0.713275	0.633804	0.646793	0.650187	0.606404	0.653664	0.61043	0.665277	0.670354	0.620889	0.578143	0.582745	0.577936	0.586572	0.548567	0.636171	0.583239	0.591065	0.612427	0.56824	0.572189	0.601443	0.494851	0.547245	0.547013	0.57788	0.529439	0.56452	0.578684	0.555739	0.527512	0.478286	0.481076	0.497679	0.486189	0.523965	0.42928	0.438195	0.425255	0.44974
Syt1	0.690962	0.773008	0.642508	0.770718	0	0.687834	0.615723	0.696981	0.631207	0.660762	0.617255	0.629774	0.657925	0.54377	0.591168	0.625578	0.583173	0.602699	0.546221	0.559301	0.542045	0.543069	0.536871	0.5013	0.56943	0.558256	0.534069	0.559176	0.532552	0.525441	0.541821	0.421626	0.516905	0.489748	0.508999	0.516635	0.50924	0.522652	0.518994	0.525429	0.443911	0.446103	0.439993	0.431049	0.530602	0.333832	0.399994	0.450517	0.392001
Aldo	0.695946	0.759954	0.689709	0.739581	0.687834	0	0.653915	0.706304	0.622218	0.737972	0.615578	0.651786	0.598991	0.489152	0.508609	0.606958	0.591634	0.590547	0.572935	0.577567	0.579558	0.550843	0.589176	0.597369	0.60576	0.572277	0.543722	0.429346	0.447854	0.497019	0.523581	0.426974	0.50285	0.510847	0.504606	0.507879	0.47983	0.51647	0.524974	0.474411	0.455754	0.457997	0.44738	0.432376	0.414334	0.363832	0.334392	0.406647	0.332482
cype	0.635035	0.758439	0.588963	0.693067	0.615723	0.653915	0	0.639575	0.523569	0.650465	0.554838	0.574983	0.538723	0.528907	0.490763	0.543874	0.627941	0.57749	0.582966	0.522743	0.507186	0.560533	0.523048	0.493869	0.597917	0.546243	0.613245	0.513937	0.469389	0.469701	0.471204	0.407008	0.45862	0.627673	0.455564	0.502552	0.525539	0.440822	0.48184	0.45863	0.444758	0.459965	0.453121	0.403523	0.407704	0.32379	0.33608	0.445181	0.36041
shi	0.688542	0.776631	0.644405	0.717464	0.696981	0.706304	0.639575	0	0.613161	0.69064	0.620365	0.63332	0.60428	0.482422	0.505119	0.665362	0.575378	0.558006	0.566595	0.569542	0.540759	0.535394	0.555067	0.54539	0.573052	0.554734	0.51788	0.466032	0.482953	0.514055	0.526686	0.389676	0.473977	0.521579	0.488954	0.499476	0.504627	0.486435	0.513327	0.499643	0.428939	0.427969	0.428323	0.396907	0.460115	0.295764	0.332535	0.440478	0.354322
CaMKII	0.673473	0.665529	0.673982	0.675706	0.631207	0.622218	0.523569	0.613161	0	0.601374	0.565768	0.57693	0.564015	0.490135	0.512441	0.581392	0.555751	0.580934	0.515522	0.495399	0.521494	0.501237	0.548739	0.485446	0.501964	0.536059	0.415691	0.405964	0.433353	0.480587	0.516349	0.453937	0.475357	0.395917	0.477839	0.478951	0.425863	0.512252	0.472805	0.443617	0.442026	0.44348	0.418944	0.412201	0.402919	0.41736	0.343777	0.357711	0.339553
Eno	0.687117	0.754692	0.661122	0.713275	0.660762	0.737972	0.650465	0.69064	0.601374	0	0.604321	0.623902	0.556504	0.470441	0.486493	0.611578	0.578314	0.574118	0.542346	0.56728	0.566511	0.532118	0.577941	0.573646	0.60634	0.568749	0.530541	0.419279	0.452852	0.495121	0.509609	0.386557	0.462313	0.492596	0.483263	0.501172	0.488006	0.472251	0.519287	0.466635	0.433107	0.438738	0.45254	0.421525	0.417629	0.34792	0.325018	0.40701	0.313862
alphaSnap	0.648438	0.66578	0.581553	0.633804	0.617255	0.615578	0.554838	0.620365	0.565768	0.604321	0	0.578279	0.549742	0.491908	0.491047	0.610583	0.52477	0.549404	0.477649	0.551166	0.513165	0.513271	0.533868	0.478133	0.522947	0.505021	0.466317	0.42101	0.458896	0.47569	0.460411	0.371487	0.459546	0.460547	0.438711	0.480861	0.448612	0.433199	0.46604	0.432784	0.419378	0.415854	0.424167	0.389856	0.423192	0.319808	0.326308	0.454194	0.327164
Vha68-1	0.629096	0.678008	0.632772	0.646793	0.629774	0.651786	0.574983	0.63332	0.57693	0.623902	0.578279	0	0.565353	0.433472	0.450948	0.56699	0.533368	0.538235	0.49411	0.551359	0.529744	0.509399	0.548804	0.516573	0.530759	0.545608	0.457106	0.38028	0.406432	0.463875	0.471305	0.371376	0.46437	0.45779	0.455087	0.488784	0.418852	0.477298	0.485634	0.452591	0.424543	0.42074	0.408957	0.362176	0.376415	0.338459	0.308993	0.398454	0.309429
shep	0.58149	0.629467	0.617704	0.650187	0.657925	0.598991	0.538723	0.60428	0.564015	0.556504	0.549742	0.565353	0	0.554235	0.468027	0.523106	0.569894	0.570027	0.506745	0.482698	0.489524	0.506302	0.495663	0.440166	0.480767	0.494861	0.446511	0.497524	0.409339	0.40916	0.455825	0.448932	0.498125	0.425736	0.452606	0.482497	0.444846	0.524601	0.452003	0.486406	0.43051	0.449026	0.420844	0.301638	0.410342	0.40016	0.383096	0.363457	0.383827
fne	0.554124	0.532109	0.572333	0.606404	0.54377	0.489152	0.528907	0.482422	0.490135	0.470441	0.491908	0.433472	0.554235	0	0.565696	0.409126	0.568124	0.578791	0.477023	0.428082	0.467448	0.500644	0.450101	0.360124	0.406128	0.410747	0.393264	0.475331	0.408037	0.48445	0.413943	0.489876	0.458873	0.412644	0.473178	0.421132	0.462315	0.453554	0.400272	0.412783	0.439903	0.42634	0.422057	0.419184	0.365239	0.538023	0.429948	0.369639	0.439562
Sh	0.58363	0.583166	0.525244	0.653664	0.591168	0.508609	0.490763	0.505119	0.512441	0.486493	0.491047	0.450948	0.468027	0.565696	0	0.453713	0.499672	0.52218	0.453244	0.434428	0.431311	0.458247	0.427568	0.360925	0.426486	0.413589	0.399329	0.520837	0.502562	0.48533	0.461569	0.422215	0.447729	0.395234	0.453563	0.400357	0.446478	0.451362	0.39625	0.382531	0.389792	0.384695	0.397511	0.465732	0.442293	0.390262	0.41259	0.37028	0.38802
Snap25	0.639714	0.683382	0.535608	0.61043	0.625578	0.606958	0.543874	0.665362	0.581392	0.611578	0.610583	0.56699	0.523106	0.409126	0.453713	0	0.466756	0.47999	0.467747	0.526428	0.47632	0.445928	0.495883	0.453706	0.511763	0.48845	0.450049	0.384726	0.471635	0.489044	0.476154	0.313023	0.381949	0.435357	0.395217	0.468076	0.43499	0.397744	0.450958	0.428223	0.350266	0.345513	0.364867	0.378538	0.446829	0.214983	0.266845	0.446315	0.291115
stai	0.628661	0.663697	0.649107	0.665277	0.583173	0.591634	0.627941	0.575378	0.555751	0.578314	0.52477	0.533368	0.569894	0.568124	0.499672	0.466756	0	0.606571	0.546407	0.452834	0.492678	0.538944	0.506234	0.442607	0.523503	0.499591	0.464156	0.46953	0.41588	0.437302	0.449238	0.453099	0.483339	0.478243	0.484631	0.469959	0.472217	0.474418	0.452871	0.450406	0.438813	0.469621	0.438477	0.39896	0.357786	0.434123	0.365447	0.341629	0.376315
Rtnl1	0.641362	0.650984	0.647312	0.670354	0.602699	0.590547	0.57749	0.558006	0.580934	0.574118	0.549404	0.538235	0.570027	0.578791	0.52218	0.47999	0.606571	0	0.517034	0.494322	0.517501	0.543286	0.517796	0.456991	0.498295	0.504537	0.467899	0.473252	0.442164	0.448911	0.467301	0.479678	0.518875	0.432024	0.487646	0.469067	0.443059	0.476818	0.454486	0.43141	0.469058	0.471341	0.450424	0.417726	0.377173	0.475005	0.39138	0.375442	0.382377
Bsg	0.612519	0.660599	0.575757	0.620889	0.546221	0.572935	0.582966	0.566595	0.515522	0.542346	0.477649	0.49411	0.506745	0.477023	0.453244	0.467747	0.546407	0.517034	0	0.450081	0.453436	0.484886	0.447855	0.43692	0.501866	0.470721	0.475161	0.44247	0.39574	0.429906	0.399968	0.395673	0.410742	0.450242	0.437572	0.415842	0.451037	0.410845	0.431423	0.402825	0.385223	0.394951	0.387571	0.385999	0.364392	0.324374	0.297221	0.32312	0.342656
Rop	0.596216	0.600937	0.535711	0.578143	0.559301	0.577567	0.522743	0.569542	0.495399	0.56728	0.551166	0.551359	0.482698	0.428082	0.434428	0.526428	0.452834	0.494322	0.450081	0	0.481524	0.452807	0.485037	0.462189	0.505087	0.480012	0.44728	0.367873	0.391322	0.449279	0.400564	0.278438	0.394798	0.44931	0.388611	0.426322	0.402033	0.394798	0.434494	0.4152	0.440213	0.370869	0.399926	0.372088	0.368785	0.276726	0.276359	0.440607	0.288372
Gycalpha99B	0.598582	0.569722	0.607205	0.582745	0.542045	0.579558	0.507186	0.540759	0.521494	0.566511	0.513165	0.529744	0.489524	0.467448	0.431311	0.47632	0.492678	0.517501	0.453436	0.481524	0	0.487959	0.526809	0.48832	0.473851	0.494985	0.387649	0.334486	0.35354	0.406755	0.390805	0.379141	0.423804	0.393239	0.441159	0.435715	0.389035	0.452544	0.43291	0.389775	0.427916	0.40119	0.411645	0.379127	0.32419	0.382816	0.31118	0.350135	0.301842
bsk	0.571474	0.591803	0.555549	0.577936	0.543069	0.550843	0.560533	0.535394	0.501237	0.532118	0.513271	0.509399	0.506302	0.500644	0.458247	0.445928	0.538944	0.543286	0.484886	0.452807	0.487959	0	0.473772	0.438162	0.47521	0.482405	0.44386	0.411705	0.387256	0.410114	0.400507	0.412148	0.457055	0.452608	0.440296	0.434802	0.428387	0.435289	0.439297	0.40932	0.424449	0.413988	0.411375	0.369629	0.343216	0.348031	0.33253	0.373984	0.349769
Gbeta5	0.592565	0.585093	0.620098	0.586572	0.536871	0.589176	0.523048	0.555067	0.548739	0.577941	0.533868	0.548804	0.495663	0.450101	0.427568	0.495883	0.506234	0.517796	0.447855	0.485037	0.526809	0.473772	0	0.488498	0.486672	0.502673	0.380467	0.328017	0.350314	0.422942	0.430261	0.371686	0.41807	0.418952	0.438859	0.460503	0.399225	0.4679	0.44491	0.411412	0.439273	0.411443	0.411011	0.360426	0.323907	0.377884	0.299663	0.369683	0.305769
Pgi	0.561166	0.560487	0.542014	0.548567	0.5013	0.597369	0.493869	0.54539	0.485446	0.573646	0.478133	0.516573	0.440166	0.360124	0.360925	0.453706	0.442607	0.456991	0.43692	0.462189	0.48832	0.438162	0.488498	0	0.473923	0.481342	0.400643	0.308566	0.330764	0.374615	0.399707	0.334528	0.375168	0.407049	0.391652	0.40219	0.345667	0.409387	0.413891	0.370609	0.389401	0.363046	0.350562	0.316257	0.289723	0.27227	0.237945	0.337734	0.257515
NP15.6	0.606682	0.665286	0.544614	0.636171	0.56943	0.60576	0.597917	0.573052	0.501964	0.60634	0.522947	0.530759	0.480767	0.406128	0.426486	0.511763	0.523503	0.498295	0.501866	0.505087	0.473851	0.47521	0.486672	0.473923	0	0.513038	0.501251	0.412123	0.41179	0.419663	0.423267	0.337779	0.397774	0.484163	0.420492	0.446813	0.440061	0.400875	0.463638	0.396084	0.371627	0.400502	0.401675	0.366709	0.374347	0.265599	0.278974	0.361245	0.291003
veli	0.591447	0.606738	0.586976	0.583239	0.558256	0.572277	0.546243	0.554734	0.536059	0.568749	0.505021	0.545608	0.494861	0.410747	0.413589	0.48845	0.499591	0.504537	0.470721	0.480012	0.494985	0.482405	0.502673	0.481342	0.513038	0	0.409769	0.358197	0.371126	0.411486	0.415155	0.348188	0.423796	0.444342	0.412059	0.465122	0.387188	0.445156	0.427495	0.409895	0.419293	0.420532	0.407629	0.329691	0.33161	0.348397	0.294754	0.380993	0.300894
Pdp1	0.483538	0.651027	0.400957	0.591065	0.534069	0.543722	0.613245	0.51788	0.415691	0.530541	0.466317	0.457106	0.446511	0.393264	0.399329	0.450049	0.464156	0.467899	0.475161	0.44728	0.387649	0.44386	0.380467	0.400643	0.501251	0.409769	0	0.46183	0.408878	0.377699	0.402511	0.30703	0.347973	0.500558	0.335853	0.373657	0.438316	0.314616	0.41221	0.374256	0.300688	0.30905	0.332976	0.369648	0.422698	0.170434	0.270304	0.363089	0.302997
para	0.484099	0.574372	0.376373	0.612427	0.559176	0.429346	0.513937	0.466032	0.405964	0.419279	0.42101	0.38028	0.497524	0.475331	0.520837	0.384726	0.46953	0.473252	0.44247	0.367873	0.334486	0.411705	0.328017	0.308566	0.412123	0.358197	0.46183	0	0.467788	0.391262	0.394509	0.339044	0.393189	0.41459	0.383951	0.339158	0.451531	0.350852	0.366203	0.406196	0.294364	0.330248	0.354587	0.331319	0.475056	0.232124	0.387031	0.33654	0.362471
Hk	0.523609	0.568931	0.378273	0.56824	0.532552	0.447854	0.469389	0.482953	0.433353	0.452852	0.458896	0.406432	0.409339	0.408037	0.502562	0.471635	0.41588	0.442164	0.39574	0.391322	0.35354	0.387256	0.350314	0.330764	0.41179	0.371126	0.408878	0.467788	0	0.413306	0.410298	0.304672	0.351102	0.372508	0.361439	0.325957	0.426712	0.333776	0.373621	0.368746	0.290303	0.311337	0.343293	0.37587	0.443747	0.214238	0.3121	0.338255	0.305155
nAChRbeta1	0.536866	0.565008	0.496725	0.572189	0.525441	0.497019	0.469701	0.514055	0.480587	0.495121	0.47569	0.463875	0.40916	0.48445	0.48533	0.489044	0.437302	0.448911	0.429906	0.449279	0.406755	0.410114	0.422942	0.374615	0.419663	0.411486	0.377699	0.391262	0.413306	0	0.440488	0.352101	0.32516	0.388878	0.407794	0.350624	0.430741	0.377945	0.400001	0.372051	0.332403	0.304297	0.336052	0.422111	0.398367	0.311869	0.333146	0.356748	0.314213
mtd	0.526748	0.57068	0.516486	0.601443	0.541821	0.523581	0.471204	0.526686	0.516349	0.509609	0.460411	0.471305	0.455825	0.413943	0.461569	0.476154	0.449238	0.467301	0.399968	0.400564	0.390805	0.400507	0.430261	0.399707	0.423267	0.415155	0.402511	0.394509	0.410298	0.440488	0	0.368639	0.396719	0.353517	0.414944	0.372775	0.404288	0.452005	0.38718	0.383849	0.347095	0.357498	0.354815	0.330992	0.396674	0.321659	0.323643	0.291018	0.322444
Cals	0.445979	0.448725	0.498576	0.494851	0.421626	0.426974	0.407008	0.389676	0.453937	0.386557	0.371487	0.371376	0.448932	0.489876	0.422215	0.313023	0.453099	0.479678	0.395673	0.278438	0.379141	0.412148	0.371686	0.334528	0.337779	0.348188	0.30703	0.339044	0.304672	0.352101	0.368639	0	0.394327	0.295113	0.407274	0.328574	0.323377	0.404343	0.33337	0.308198	0.351948	0.355801	0.320031	0.329521	0.254475	0.410743	0.329829	0.217315	0.299212
Syt4	0.497287	0.531964	0.520101	0.547245	0.516905	0.50285	0.45862	0.473977	0.475357	0.462313	0.459546	0.46437	0.498125	0.458873	0.447729	0.381949	0.483339	0.518875	0.410742	0.394798	0.423804	0.457055	0.41807	0.375168	0.397774	0.423796	0.347973	0.393189	0.351102	0.32516	0.396719	0.394327	0	0.358457	0.401695	0.409412	0.37847	0.435302	0.391658	0.361316	0.395035	0.401508	0.360999	0.300917	0.311761	0.378027	0.328111	0.303858	0.3223
ox	0.500224	0.59999	0.447	0.547013	0.489748	0.510847	0.627673	0.521579	0.395917	0.492596	0.460547	0.45779	0.425736	0.412644	0.395234	0.435357	0.478243	0.432024	0.450242	0.44931	0.393239	0.452608	0.418952	0.407049	0.484163	0.444342	0.500558	0.41459	0.372508	0.388878	0.353517	0.295113	0.358457	0	0.35536	0.41589	0.415508	0.334231	0.389011	0.379807	0.348329	0.366855	0.361565	0.32953	0.327313	0.22504	0.273264	0.431446	0.294493
Pkc98E	0.540403	0.526116	0.544529	0.57788	0.508999	0.504606	0.455564	0.488954	0.477839	0.483263	0.438711	0.455087	0.452606	0.473178	0.453563	0.395217	0.484631	0.487646	0.437572	0.388611	0.441159	0.440296	0.438859	0.391652	0.420492	0.412059	0.335853	0.383951	0.361439	0.407794	0.414944	0.407274	0.401695	0.35536	0	0.37427	0.381074	0.443182	0.396101	0.367533	0.374337	0.363274	0.379951	0.361764	0.30871	0.393073	0.327141	0.287808	0.346851
Tim17b	0.517657	0.540781	0.536631	0.529439	0.516635	0.507879	0.502552	0.499476	0.478951	0.501172	0.480861	0.488784	0.482497	0.421132	0.400357	0.468076	0.469959	0.469067	0.415842	0.426322	0.435715	0.434802	0.460503	0.40219	0.446813	0.465122	0.373657	0.339158	0.325957	0.350624	0.372775	0.328574	0.409412	0.41589	0.37427	0	0.367136	0.416683	0.384842	0.379242	0.377876	0.387531	0.373751	0.297638	0.314941	0.314634	0.271811	0.348638	0.272229
CG5065	0.477317	0.575169	0.441788	0.56452	0.50924	0.47983	0.525539	0.504627	0.425863	0.488006	0.448612	0.418852	0.444846	0.462315	0.446478	0.43499	0.472217	0.443059	0.451037	0.402033	0.389035	0.428387	0.399225	0.345667	0.440061	0.387188	0.438316	0.451531	0.426712	0.430741	0.404288	0.323377	0.37847	0.415508	0.381074	0.367136	0	0.376325	0.407266	0.374679	0.334359	0.344402	0.353703	0.327514	0.38613	0.262506	0.317599	0.323258	0.300669
Rab3	0.51992	0.508885	0.572185	0.578684	0.522652	0.51647	0.440822	0.486435	0.512252	0.472251	0.433199	0.477298	0.524601	0.453554	0.451362	0.397744	0.474418	0.476818	0.410845	0.394798	0.452544	0.435289	0.4679	0.409387	0.400875	0.445156	0.314616	0.350852	0.333776	0.377945	0.452005	0.404343	0.435302	0.334231	0.443182	0.416683	0.376325	0	0.392987	0.38001	0.394567	0.400537	0.377199	0.311627	0.311653	0.422322	0.330502	0.251986	0.323247
vib	0.538428	0.57018	0.517556	0.555739	0.518994	0.524974	0.48184	0.513327	0.472805	0.519287	0.46604	0.485634	0.452003	0.400272	0.39625	0.450958	0.452871	0.454486	0.431423	0.434494	0.43291	0.439297	0.44491	0.413891	0.463638	0.427495	0.41221	0.366203	0.373621	0.400001	0.38718	0.33337	0.391658	0.389011	0.396101	0.384842	0.407266	0.392987	0	0.368904	0.352035	0.355271	0.367069	0.33571	0.343605	0.29692	0.277384	0.320803	0.270699
EndoA	0.467922	0.518455	0.467521	0.527512	0.525429	0.474411	0.45863	0.499643	0.443617	0.466635	0.432784	0.452591	0.486406	0.412783	0.382531	0.428223	0.450406	0.43141	0.402825	0.4152	0.389775	0.40932	0.411412	0.370609	0.396084	0.409895	0.374256	0.406196	0.368746	0.372051	0.383849	0.308198	0.361316	0.379807	0.367533	0.379242	0.374679	0.38001	0.368904	0	0.333092	0.314154	0.331231	0.295952	0.353858	0.269759	0.295165	0.332048	0.281724
Cds	0.468586	0.466302	0.512263	0.478286	0.443911	0.455754	0.444758	0.428939	0.442026	0.433107	0.419378	0.424543	0.43051	0.439903	0.389792	0.350266	0.438813	0.469058	0.385223	0.440213	0.427916	0.424449	0.439273	0.389401	0.371627	0.419293	0.300688	0.294364	0.290303	0.332403	0.347095	0.351948	0.395035	0.348329	0.374337	0.377876	0.334359	0.394567	0.352035	0.333092	0	0.373222	0.350689	0.28225	0.257115	0.384233	0.278417	0.321019	0.294519
Clc	0.479405	0.464529	0.505707	0.481076	0.446103	0.457997	0.459965	0.427969	0.44348	0.438738	0.415854	0.42074	0.449026	0.42634	0.384695	0.345513	0.469621	0.471341	0.394951	0.370869	0.40119	0.413988	0.411443	0.363046	0.400502	0.420532	0.30905	0.330248	0.311337	0.304297	0.357498	0.355801	0.401508	0.366855	0.363274	0.387531	0.344402	0.400537	0.355271	0.314154	0.373222	0	0.372681	0.286847	0.255935	0.379618	0.273652	0.290037	0.29209
Nap1	0.488895	0.470169	0.489547	0.497679	0.439993	0.44738	0.453121	0.428323	0.418944	0.45254	0.424167	0.408957	0.420844	0.422057	0.397511	0.364867	0.438477	0.450424	0.387571	0.399926	0.411645	0.411375	0.411011	0.350562	0.401675	0.407629	0.332976	0.354587	0.343293	0.336052	0.354815	0.320031	0.360999	0.361565	0.379951	0.373751	0.353703	0.377199	0.367069	0.331231	0.350689	0.372681	0	0.314358	0.270961	0.350463	0.29348	0.291074	0.272391
Rbfox1	0.517258	0.47016	0.424113	0.486189	0.431049	0.432376	0.403523	0.396907	0.412201	0.421525	0.389856	0.362176	0.301638	0.419184	0.465732	0.378538	0.39896	0.417726	0.385999	0.372088	0.379127	0.369629	0.360426	0.316257	0.366709	0.329691	0.369648	0.331319	0.37587	0.422111	0.330992	0.329521	0.300917	0.32953	0.361764	0.297638	0.327514	0.311627	0.33571	0.295952	0.28225	0.286847	0.314358	0	0.322998	0.306999	0.302191	0.288641	0.257808
NaCP60E	0.4416	0.524385	0.353697	0.523965	0.530602	0.414334	0.407704	0.460115	0.402919	0.417629	0.423192	0.376415	0.410342	0.365239	0.442293	0.446829	0.357786	0.377173	0.364392	0.368785	0.32419	0.343216	0.323907	0.289723	0.374347	0.33161	0.422698	0.475056	0.443747	0.398367	0.396674	0.254475	0.311761	0.327313	0.30871	0.314941	0.38613	0.311653	0.343605	0.353858	0.257115	0.255935	0.270961	0.322998	0	0.156884	0.285879	0.337751	0.297747
fax	0.421264	0.312864	0.548696	0.42928	0.333832	0.363832	0.32379	0.295764	0.41736	0.34792	0.319808	0.338459	0.40016	0.538023	0.390262	0.214983	0.434123	0.475005	0.324374	0.276726	0.382816	0.348031	0.377884	0.27227	0.265599	0.348397	0.170434	0.232124	0.214238	0.311869	0.321659	0.410743	0.378027	0.22504	0.393073	0.314634	0.262506	0.422322	0.29692	0.269759	0.384233	0.379618	0.350463	0.306999	0.156884	0	0.335644	0.162048	0.302948
elav	0.363437	0.364166	0.388268	0.438195	0.399994	0.334392	0.33608	0.332535	0.343777	0.325018	0.326308	0.308993	0.383096	0.429948	0.41259	0.266845	0.365447	0.39138	0.297221	0.276359	0.31118	0.33253	0.299663	0.237945	0.278974	0.294754	0.270304	0.387031	0.3121	0.333146	0.323643	0.329829	0.328111	0.273264	0.327141	0.271811	0.317599	0.330502	0.277384	0.295165	0.278417	0.273652	0.29348	0.302191	0.285879	0.335644	0	0.265026	0.294964
Nca	0.432152	0.481456	0.3502	0.425255	0.450517	0.406647	0.445181	0.440478	0.357711	0.40701	0.454194	0.398454	0.363457	0.369639	0.37028	0.446315	0.341629	0.375442	0.32312	0.440607	0.350135	0.373984	0.369683	0.337734	0.361245	0.380993	0.363089	0.33654	0.338255	0.356748	0.291018	0.217315	0.303858	0.431446	0.287808	0.348638	0.323258	0.251986	0.320803	0.332048	0.321019	0.290037	0.291074	0.288641	0.337751	0.162048	0.265026	0	0.262186
mmd	0.375553	0.397536	0.373209	0.44974	0.392001	0.332482	0.36041	0.354322	0.339553	0.313862	0.327164	0.309429	0.383827	0.439562	0.38802	0.291115	0.376315	0.382377	0.342656	0.288372	0.301842	0.349769	0.305769	0.257515	0.291003	0.300894	0.302997	0.362471	0.305155	0.314213	0.322444	0.299212	0.3223	0.294493	0.346851	0.272229	0.300669	0.323247	0.270699	0.281724	0.294519	0.29209	0.272391	0.257808	0.297747	0.302948	0.294964	0.262186	0
Rbp9	0.405399	0.407141	0.40292	0.470644	0.41904	0.381006	0.356619	0.387795	0.387742	0.3757	0.401279	0.34152	0.40392	0.511667	0.431578	0.354873	0.379219	0.411905	0.303176	0.325082	0.34564	0.346239	0.354513	0.262204	0.305638	0.294996	0.279196	0.334681	0.343863	0.422392	0.378432	0.381274	0.323134	0.263724	0.378487	0.277612	0.376112	0.352006	0.311579	0.287645	0.334157	0.304051	0.317096	0.337293	0.308987	0.384177	0.336032	0.268755	0.303167
Nlg2	0.418256	0.369113	0.434891	0.39874	0.357626	0.354699	0.298725	0.332648	0.408294	0.335718	0.318871	0.31423	0.343548	0.307961	0.372557	0.320212	0.344159	0.368365	0.314273	0.26669	0.318893	0.293729	0.321739	0.269782	0.271859	0.296189	0.214532	0.219571	0.260921	0.258717	0.306717	0.308386	0.307692	0.211951	0.299744	0.289935	0.238497	0.321851	0.267289	0.226795	0.281089	0.283043	0.285149	0.329211	0.211181	0.35433	0.232738	0.166799	0.229899
Tsp97E	0.478698	0.4548	0.478126	0.478259	0.472753	0.440411	0.383957	0.410681	0.426743	0.411458	0.391602	0.399684	0.478653	0.357446	0.368483	0.330981	0.41582	0.439505	0.376734	0.35799	0.389503	0.378921	0.374875	0.365602	0.37264	0.397327	0.303857	0.348926	0.287163	0.261379	0.330519	0.308063	0.386279	0.317298	0.344617	0.342388	0.297727	0.371355	0.332012	0.33869	0.341529	0.351345	0.317641	0.276529	0.285924	0.296589	0.288905	0.262248	0.269294
uex	0.463964	0.438408	0.464812	0.450445	0.424409	0.409649	0.378433	0.406284	0.419905	0.395248	0.391077	0.383714	0.389252	0.398692	0.381999	0.373058	0.382665	0.416886	0.363758	0.338575	0.368049	0.356926	0.361874	0.329484	0.350773	0.356027	0.309194	0.291521	0.324532	0.349928	0.330084	0.327369	0.318172	0.30013	0.346388	0.316345	0.322073	0.342884	0.331513	0.298895	0.317892	0.326333	0.321997	0.319338	0.293084	0.325165	0.275063	0.256133	0.249852
amon	0.326466	0.269409	0.457319	0.374351	0.316328	0.324672	0.27807	0.265295	0.343312	0.273848	0.245683	0.285094	0.397656	0.410966	0.347708	0.174716	0.382836	0.396463	0.28882	0.219037	0.331722	0.297305	0.322042	0.223817	0.213721	0.269589	0.149944	0.24316	0.192286	0.20214	0.273871	0.358775	0.367609	0.179147	0.324189	0.296972	0.243602	0.395851	0.247421	0.256917	0.326509	0.343333	0.281992	0.210845	0.155509	0.452429	0.276149	0.100894	0.258226
unc-119	0.429268	0.443335	0.422421	0.437216	0.381973	0.409838	0.420767	0.412743	0.371091	0.400167	0.39519	0.376224	0.373204	0.412217	0.360311	0.363909	0.402422	0.414224	0.378982	0.358696	0.348812	0.369644	0.371197	0.3223	0.342729	0.347208	0.326606	0.306916	0.300562	0.352771	0.317041	0.30702	0.335238	0.345665	0.347264	0.321847	0.349509	0.331701	0.330147	0.302953	0.318034	0.312664	0.300877	0.30689	0.267806	0.295822	0.244711	0.283728	0.265643
Prps	0.507578	0.514583	0.496277	0.487035	0.470493	0.491328	0.446042	0.474893	0.435042	0.488004	0.424567	0.434514	0.407949	0.354982	0.355542	0.401554	0.423705	0.435791	0.433352	0.403445	0.402373	0.39163	0.408593	0.410325	0.420717	0.406735	0.364371	0.319092	0.32647	0.341358	0.344397	0.307871	0.352212	0.364761	0.361762	0.363687	0.31748	0.348637	0.372953	0.332225	0.32241	0.331755	0.33927	0.29074	0.269538	0.272757	0.234177	0.296838	0.261766
lap	0.479717	0.489668	0.458129	0.496402	0.483327	0.469392	0.401167	0.461075	0.42789	0.42738	0.418372	0.426987	0.431376	0.370142	0.393618	0.408218	0.40517	0.425291	0.384437	0.38128	0.37898	0.372419	0.384468	0.36181	0.368628	0.376308	0.333412	0.369447	0.346225	0.346969	0.372091	0.343661	0.363918	0.334477	0.383753	0.345915	0.331964	0.364486	0.342467	0.349068	0.310659	0.314671	0.306723	0.290357	0.321851	0.246185	0.307793	0.326464	0.279227
CG17841	0.321724	0.314042	0.453874	0.383301	0.327951	0.355043	0.319282	0.305363	0.327457	0.309902	0.315071	0.324365	0.371828	0.375197	0.31549	0.234703	0.383035	0.384803	0.280084	0.259525	0.322138	0.282471	0.336494	0.248421	0.261598	0.290909	0.18436	0.228548	0.206604	0.234209	0.273677	0.294347	0.357615	0.215575	0.303459	0.324651	0.255576	0.375568	0.267583	0.277998	0.336465	0.305671	0.301163	0.205148	0.161395	0.387911	0.246464	0.160496	0.221651
Pfk	0.484492	0.545654	0.438906	0.510297	0.480122	0.512168	0.456649	0.49871	0.42857	0.51139	0.427415	0.448029	0.377912	0.310908	0.359092	0.463865	0.389364	0.390731	0.38587	0.422615	0.392974	0.382473	0.41828	0.419265	0.430313	0.425857	0.376593	0.310121	0.348184	0.351722	0.384997	0.26117	0.326781	0.36103	0.333539	0.352568	0.353764	0.347801	0.375426	0.32619	0.309382	0.321469	0.302853	0.282072	0.298785	0.196685	0.222168	0.321868	0.234279
nAChRbeta2	0.466293	0.436107	0.41958	0.43249	0.405374	0.418996	0.340826	0.397232	0.40337	0.403049	0.393177	0.38585	0.334951	0.321308	0.332349	0.365714	0.338049	0.383136	0.35223	0.376546	0.38084	0.347079	0.370799	0.351509	0.346914	0.360918	0.262249	0.268062	0.305135	0.340445	0.296828	0.271505	0.3089	0.280235	0.331882	0.325982	0.283972	0.309593	0.328499	0.293186	0.296196	0.276225	0.301365	0.322397	0.259377	0.249299	0.21549	0.258759	0.20901
Lcch3	0.401337	0.39021	0.395658	0.38121	0.365141	0.369464	0.334419	0.354593	0.345626	0.376695	0.346861	0.348603	0.333492	0.282067	0.285824	0.322217	0.331996	0.341521	0.304903	0.329239	0.322645	0.308996	0.334723	0.333598	0.323515	0.330365	0.252637	0.235434	0.239964	0.282409	0.264344	0.227453	0.29486	0.274681	0.293269	0.310237	0.259335	0.285483	0.282579	0.249866	0.272415	0.265089	0.284905	0.228496	0.22803	0.258205	0.192742	0.241619	0.202434
exd	0.348728	0.370444	0.358844	0.362047	0.347551	0.349137	0.341998	0.334474	0.319235	0.326585	0.322433	0.332167	0.32363	0.334341	0.289976	0.296341	0.319459	0.343341	0.305146	0.296657	0.285669	0.307248	0.301579	0.268833	0.301965	0.293833	0.265527	0.242767	0.25478	0.260193	0.270243	0.256901	0.286039	0.270739	0.28058	0.283562	0.246982	0.301914	0.24172	0.252467	0.277069	0.272059	0.267982	0.245243	0.200065	0.255849	0.21895	0.233025	0.22127
VGlut	0.221714	0.271	0.321902	0.287554	0.285853	0.3307	0.235971	0.26448	0.266443	0.31714	0.255342	0.319096	0.27431	0.181812	0.12167	0.240053	0.216852	0.237479	0.153742	0.270327	0.232989	0.182765	0.275976	0.242398	0.249446	0.254374	0.274321	0.128914	0.151778	0.22518	0.260381	0.105875	0.186163	0.166075	0.169125	0.241268	0.176089	0.221888	0.202272	0.248579	0.192548	0.15225	0.187486	0.0824868	0.161585	0.194516	0.112938	0.134594	0.115768
FoxP	0.200488	0.206493	0.212015	0.204325	0.215489	0.160591	0.227064	0.210752	0.171889	0.135994	0.21253	0.168229	0.20237	0.278236	0.221482	0.152881	0.218217	0.22124	0.197712	0.173507	0.151367	0.202171	0.159234	0.125631	0.126923	0.16068	0.154685	0.217684	0.161617	0.184227	0.130082	0.190493	0.197761	0.22292	0.181269	0.160709	0.193031	0.154317	0.169593	0.166789	0.194262	0.169708	0.138112	0.146517	0.147718	0.166865	0.19471	0.200301	0.174989
nrv2	0.28761	0.232035	0.27056	0.26131	0.223814	0.255454	0.179835	0.214875	0.235263	0.273474	0.218238	0.225171	0.162287	0.138528	0.175178	0.213991	0.179556	0.204389	0.167114	0.244938	0.235068	0.17024	0.21934	0.238551	0.237748	0.211216	0.144625	0.0822606	0.148985	0.181809	0.169715	0.102572	0.141628	0.135897	0.192429	0.173384	0.140787	0.176384	0.200803	0.13336	0.157273	0.156937	0.19138	0.199338	0.138698	0.16963	0.0989002	0.124956	0.0929923
Dpp10	0.267313	0.262086	0.192538	0.284519	0.26889	0.221393	0.182788	0.229524	0.228526	0.226126	0.222989	0.189772	0.174069	0.180699	0.304684	0.241322	0.19242	0.206183	0.194307	0.199796	0.19171	0.181109	0.180448	0.167269	0.192063	0.166793	0.180323	0.230651	0.262526	0.21172	0.207049	0.152724	0.150618	0.162915	0.194534	0.164932	0.189916	0.15569	0.156795	0.161869	0.13369	0.109394	0.155655	0.278505	0.231647	0.113399	0.175145	0.153695	0.156541
Chd64	0.246783	0.222413	0.263596	0.249755	0.212374	0.253375	0.200302	0.219385	0.210148	0.228219	0.233274	0.211534	0.181705	0.210992	0.173454	0.189607	0.203501	0.225475	0.189125	0.221438	0.199127	0.196516	0.217949	0.212342	0.210489	0.209637	0.175572	0.124445	0.142198	0.153701	0.16847	0.124421	0.162924	0.160733	0.183316	0.196659	0.15977	0.200647	0.181664	0.182663	0.184291	0.168975	0.196635	0.163843	0.118457	0.197706	0.138947	0.131637	0.125507
CG17684	0.252458	0.279923	0.2419	0.295076	0.276163	0.231216	0.253538	0.248445	0.252252	0.236788	0.230825	0.238288	0.254951	0.260745	0.243673	0.224926	0.23506	0.254851	0.220947	0.215963	0.198784	0.210873	0.202107	0.188773	0.219298	0.20001	0.220094	0.211093	0.205218	0.228786	0.228134	0.215274	0.206076	0.214532	0.217627	0.184769	0.212873	0.197753	0.200834	0.192244	0.199079	0.176549	0.187652	0.176519	0.200867	0.162144	0.193456	0.208403	0.188396
lilli	0.250852	0.241847	0.269523	0.273469	0.237501	0.230372	0.201635	0.211655	0.254223	0.213045	0.214654	0.202345	0.225599	0.241168	0.24208	0.186331	0.234294	0.25922	0.219629	0.167475	0.196554	0.199064	0.212629	0.159692	0.181189	0.19435	0.174484	0.186484	0.178754	0.182293	0.212969	0.215714	0.212623	0.142251	0.204155	0.182308	0.177949	0.202511	0.192614	0.18893	0.178804	0.173105	0.17779	0.205577	0.180245	0.197563	0.164155	0.139955	0.15403
Nlg4	0.256083	0.278391	0.237845	0.290546	0.266567	0.256488	0.215564	0.262783	0.255459	0.240082	0.251646	0.236102	0.259904	0.232944	0.277883	0.274733	0.207623	0.212136	0.18566	0.220542	0.203845	0.205996	0.209217	0.197021	0.199298	0.201244	0.209894	0.171814	0.210685	0.224696	0.234878	0.169124	0.205308	0.202486	0.195985	0.199612	0.202003	0.206361	0.202967	0.180235	0.183068	0.171463	0.159319	0.225191	0.196172	0.173707	0.170068	0.196155	0.163418
hrm	0.235592	0.254741	0.249913	0.261981	0.246162	0.243611	0.258279	0.238731	0.24077	0.220894	0.230581	0.21248	0.254082	0.270251	0.234832	0.209013	0.246679	0.245251	0.229088	0.173471	0.204104	0.237446	0.213132	0.178713	0.197986	0.207462	0.172478	0.216909	0.181777	0.214268	0.198782	0.2215	0.226571	0.200943	0.2172	0.211729	0.215087	0.210082	0.189129	0.192606	0.19208	0.205092	0.205468	0.179722	0.172342	0.215931	0.184057	0.160802	0.194488
Amph	0.256502	0.259453	0.23313	0.276703	0.239401	0.250577	0.252241	0.223193	0.218272	0.235548	0.224373	0.20059	0.215957	0.239498	0.216901	0.201358	0.209009	0.241379	0.207628	0.193856	0.226468	0.218618	0.190782	0.196893	0.198234	0.198154	0.200511	0.19628	0.215519	0.186108	0.182965	0.184392	0.187719	0.198085	0.194205	0.186124	0.197123	0.204282	0.182646	0.184179	0.186223	0.182231	0.188872	0.196451	0.174519	0.174926	0.156894	0.17269	0.160505
slpr	0.249582	0.238582	0.25121	0.253071	0.250173	0.225309	0.229722	0.232371	0.211225	0.222292	0.22617	0.207283	0.239531	0.255032	0.221084	0.202852	0.236439	0.24557	0.218179	0.191618	0.208089	0.21215	0.199653	0.17057	0.196769	0.18562	0.160277	0.204054	0.186855	0.19724	0.194519	0.180232	0.203637	0.170135	0.186538	0.195709	0.210533	0.220175	0.191092	0.181826	0.184895	0.191453	0.190127	0.150543	0.171412	0.198941	0.166975	0.14387	0.148062
CRMP	0.205941	0.184595	0.251204	0.226388	0.218563	0.192269	0.199574	0.170924	0.208014	0.166849	0.188011	0.183662	0.238531	0.308096	0.243001	0.126918	0.239603	0.255163	0.184597	0.180975	0.190608	0.212965	0.194885	0.14691	0.145513	0.186418	0.140091	0.190417	0.125726	0.152566	0.137921	0.225737	0.242744	0.187304	0.221611	0.192361	0.161921	0.198145	0.158181	0.173957	0.213171	0.225268	0.169008	0.158646	0.133728	0.269121	0.20705	0.179597	0.207411
Gycbeta100B	0.270691	0.282102	0.205822	0.279643	0.273052	0.242094	0.221607	0.264384	0.229365	0.235355	0.23404	0.212953	0.259613	0.223641	0.237063	0.221079	0.234713	0.246075	0.201134	0.198961	0.220663	0.22058	0.198039	0.189837	0.212992	0.186685	0.181294	0.242397	0.235422	0.202938	0.198614	0.218318	0.185918	0.175722	0.217066	0.149408	0.193015	0.170695	0.147554	0.191968	0.161118	0.167358	0.172236	0.195033	0.213065	0.11287	0.156321	0.190796	0.154086
CG32066	0.191409	0.189091	0.200947	0.199922	0.168971	0.164283	0.182421	0.168221	0.156796	0.147384	0.139061	0.15644	0.152483	0.200748	0.215136	0.13018	0.198344	0.181009	0.168873	0.146005	0.142318	0.169968	0.149793	0.102354	0.151512	0.148197	0.0919269	0.144837	0.117049	0.162043	0.14828	0.150538	0.161874	0.147842	0.171772	0.159574	0.160054	0.166815	0.145807	0.143038	0.143335	0.151824	0.167028	0.155232	0.0923495	0.171168	0.146131	0.100794	0.141428
DIP-kappa	0.167976	0.159103	0.153973	0.162747	0.140346	0.169279	0.135338	0.153093	0.163086	0.170675	0.161326	0.168866	0.112477	0.155058	0.164647	0.172975	0.139486	0.138289	0.107855	0.142856	0.160867	0.130242	0.154126	0.127379	0.124218	0.147874	0.0954743	0.0624862	0.0938012	0.167001	0.164145	0.0976672	0.117633	0.115065	0.124314	0.127225	0.117005	0.134488	0.105039	0.0891647	0.126911	0.12118	0.126596	0.13636	0.0944865	0.145322	0.0995574	0.122536	0.0966999
Ca-beta	0.216403	0.213657	0.242427	0.268307	0.252112	0.203033	0.190406	0.194352	0.220829	0.188654	0.18576	0.183686	0.250241	0.267305	0.2542	0.158549	0.22963	0.224256	0.201976	0.156197	0.182253	0.217942	0.188217	0.146629	0.173502	0.172754	0.134955	0.236925	0.178537	0.213073	0.181175	0.2143	0.198838	0.151316	0.214835	0.180525	0.175474	0.231437	0.159789	0.186482	0.166556	0.167427	0.188355	0.183214	0.182842	0.210071	0.200409	0.125217	0.171972
Shawl	0.254831	0.255881	0.253337	0.271169	0.275624	0.240286	0.189404	0.264572	0.249859	0.218581	0.239131	0.214245	0.264448	0.250331	0.226017	0.241042	0.225862	0.215415	0.207735	0.204718	0.183949	0.200008	0.202538	0.166453	0.188232	0.189652	0.149305	0.190246	0.209102	0.235018	0.211216	0.19037	0.208612	0.174336	0.209199	0.169295	0.194091	0.215155	0.191079	0.209936	0.188228	0.18219	0.175159	0.159767	0.185498	0.168659	0.170605	0.169028	0.186963
Irk2	0.293221	0.242462	0.258786	0.260918	0.227235	0.273954	0.20034	0.2323	0.233036	0.293548	0.210437	0.239895	0.15815	0.0918977	0.14788	0.24441	0.184511	0.178274	0.172206	0.276065	0.239709	0.171659	0.218722	0.258046	0.269865	0.23769	0.189431	0.0830837	0.154414	0.186013	0.168195	0.0747274	0.104972	0.141967	0.170879	0.192534	0.135702	0.156559	0.22181	0.159426	0.132214	0.113908	0.169173	0.216066	0.14872	0.125517	0.0576268	0.0941041	0.0439444
Shaw	0.215942	0.228094	0.20056	0.252505	0.239199	0.19406	0.202784	0.190011	0.19619	0.168397	0.180819	0.170075	0.207057	0.239693	0.208756	0.179137	0.21305	0.19762	0.18308	0.152425	0.173677	0.181405	0.159643	0.145762	0.173046	0.180591	0.161919	0.214221	0.197076	0.182177	0.176066	0.184417	0.176157	0.164714	0.176297	0.165189	0.168275	0.169199	0.153285	0.17829	0.178142	0.164577	0.182116	0.161053	0.182132	0.162133	0.162952	0.145444	0.183966
babo	0.181807	0.16577	0.216392	0.21657	0.192766	0.157719	0.1481	0.157787	0.183444	0.155466	0.150294	0.160357	0.203067	0.209867	0.194709	0.124456	0.185603	0.210992	0.15686	0.104326	0.163104	0.148536	0.155409	0.109502	0.132154	0.147374	0.104313	0.181804	0.144104	0.158026	0.157646	0.186297	0.189598	0.113737	0.186786	0.160722	0.1337	0.199181	0.131624	0.131986	0.146941	0.153572	0.157117	0.125066	0.127072	0.222833	0.148641	0.0976237	0.145767
CG9265	0.244232	0.268799	0.203179	0.259928	0.247406	0.237876	0.236221	0.241884	0.206745	0.226643	0.235346	0.20747	0.194318	0.216902	0.22658	0.21844	0.201468	0.22452	0.210846	0.193823	0.180116	0.212705	0.171938	0.145029	0.189175	0.199506	0.216936	0.198482	0.22298	0.218438	0.200649	0.169939	0.168731	0.203835	0.208297	0.151928	0.191346	0.161754	0.185527	0.171784	0.172316	0.138552	0.154471	0.172925	0.203098	0.125206	0.150685	0.189694	0.145156
CG15814	0.205604	0.212568	0.218309	0.229828	0.196053	0.210341	0.205631	0.186136	0.203018	0.187262	0.19746	0.17831	0.211456	0.225649	0.18566	0.152769	0.212124	0.232871	0.172	0.183666	0.178703	0.197374	0.18863	0.169061	0.161013	0.17694	0.151448	0.166857	0.145898	0.159901	0.158396	0.181133	0.21282	0.163589	0.163831	0.178728	0.179724	0.201031	0.158113	0.158959	0.182061	0.17189	0.168051	0.139106	0.137854	0.185403	0.157163	0.138957	0.138356
Ehbp1	0.172878	0.17931	0.169791	0.19508	0.167335	0.156718	0.164609	0.160823	0.169505	0.156322	0.154747	0.141941	0.17171	0.169654	0.177494	0.128893	0.179854	0.177179	0.151593	0.131781	0.134285	0.156905	0.137633	0.113246	0.138258	0.141573	0.13846	0.178084	0.143748	0.124239	0.142745	0.156042	0.14492	0.122536	0.139499	0.124963	0.147941	0.167016	0.126175	0.129116	0.133311	0.133391	0.140724	0.117194	0.139013	0.122354	0.121913	0.0941961	0.128375
ATP8A	0.222388	0.204657	0.212847	0.247698	0.213989	0.184819	0.189628	0.180188	0.192848	0.169303	0.177321	0.16454	0.214181	0.237543	0.20506	0.134601	0.228561	0.213737	0.18619	0.156722	0.166147	0.169013	0.173095	0.116703	0.16765	0.152406	0.138027	0.179802	0.18775	0.147773	0.177166	0.196402	0.200616	0.144828	0.19257	0.142896	0.178105	0.216084	0.143594	0.156637	0.168231	0.170276	0.185192	0.164906	0.135336	0.196252	0.155999	0.0903203	0.172855
phtf	0.305432	0.312463	0.262855	0.298334	0.271957	0.286793	0.264399	0.292522	0.250999	0.29478	0.278135	0.253356	0.221287	0.19674	0.230967	0.25977	0.248373	0.250271	0.235442	0.245581	0.256674	0.256282	0.235764	0.270807	0.270362	0.240546	0.219192	0.203424	0.235101	0.211428	0.219001	0.171354	0.207088	0.238204	0.229412	0.188042	0.211804	0.198387	0.219481	0.190076	0.195098	0.187584	0.207638	0.19332	0.198461	0.128564	0.160523	0.211231	0.154865
Hs6st	0.171777	0.186703	0.191318	0.212148	0.197367	0.161981	0.181204	0.160742	0.173891	0.153285	0.16516	0.174228	0.198617	0.187858	0.171552	0.116186	0.192918	0.208344	0.183604	0.154847	0.142184	0.188993	0.154521	0.123047	0.165817	0.154027	0.144971	0.181909	0.138381	0.127455	0.130617	0.159194	0.174182	0.159649	0.14357	0.159559	0.149567	0.165474	0.159853	0.169429	0.129125	0.162965	0.137481	0.126205	0.127939	0.148086	0.144651	0.0918194	0.130623
plx	0.209515	0.20443	0.224988	0.246864	0.21098	0.204724	0.199836	0.177174	0.204951	0.182792	0.148869	0.187196	0.215171	0.208683	0.201548	0.127355	0.236274	0.220106	0.174437	0.130436	0.171266	0.168291	0.170806	0.153678	0.157596	0.162801	0.13638	0.183075	0.12892	0.147237	0.168122	0.196584	0.193529	0.136428	0.183837	0.172525	0.170268	0.188085	0.120993	0.144611	0.150439	0.163809	0.148006	0.140459	0.131522	0.184214	0.157179	0.0939662	0.151367
CG10483	0.307048	0.301991	0.296164	0.315736	0.285521	0.286931	0.26783	0.275318	0.265039	0.289244	0.242986	0.25792	0.250146	0.234158	0.224976	0.238562	0.256212	0.267995	0.258824	0.244707	0.252594	0.24804	0.247802	0.249659	0.271967	0.264739	0.195163	0.212542	0.224344	0.23742	0.22622	0.202811	0.215694	0.218798	0.220754	0.208972	0.209661	0.244256	0.220781	0.221274	0.222539	0.22875	0.22325	0.208406	0.18745	0.200387	0.180273	0.169046	0.153917
capt	0.192149	0.185784	0.200594	0.218478	0.18615	0.169233	0.200956	0.175292	0.182434	0.156848	0.17287	0.150309	0.18103	0.251554	0.221668	0.120174	0.200907	0.212181	0.171032	0.170394	0.159844	0.175527	0.175	0.14755	0.159766	0.148458	0.136354	0.164884	0.14976	0.159437	0.162769	0.165136	0.190265	0.162276	0.170966	0.166653	0.149583	0.194062	0.158765	0.141842	0.18194	0.168187	0.163639	0.147256	0.123361	0.197511	0.168282	0.150389	0.155148
Snap24	0.211317	0.151985	0.273561	0.198291	0.172473	0.169512	0.147872	0.158483	0.212695	0.163446	0.170088	0.164973	0.194144	0.20353	0.195287	0.119808	0.21502	0.20917	0.152168	0.149911	0.188422	0.181506	0.186535	0.144059	0.134436	0.158876	0.0813312	0.113895	0.114095	0.127925	0.165205	0.16605	0.172469	0.114518	0.188997	0.153836	0.124355	0.19861	0.141326	0.129848	0.195678	0.189909	0.159937	0.127457	0.0900348	0.244673	0.136308	0.0913048	0.149048
Gfat2	0.24541	0.244061	0.239897	0.258127	0.244617	0.237265	0.222543	0.21914	0.196606	0.244337	0.223718	0.222421	0.211681	0.210209	0.211797	0.182849	0.22203	0.22045	0.187149	0.206944	0.213265	0.215309	0.211793	0.195581	0.195765	0.206332	0.184057	0.183068	0.174333	0.183732	0.177767	0.140018	0.192062	0.2006	0.198619	0.181923	0.193177	0.177881	0.196933	0.190306	0.191624	0.199457	0.185398	0.163559	0.156526	0.154819	0.13648	0.170863	0.138737
LIMK1	0.158542	0.169249	0.151715	0.199869	0.170002	0.151422	0.170584	0.151669	0.139897	0.132026	0.162736	0.131101	0.159347	0.199066	0.164086	0.131134	0.169242	0.170322	0.150276	0.129481	0.128136	0.136729	0.126349	0.120638	0.140924	0.12964	0.133841	0.173004	0.142456	0.153753	0.138206	0.157623	0.15348	0.134637	0.160997	0.118637	0.152938	0.148454	0.116324	0.148034	0.119338	0.135632	0.136315	0.131954	0.123724	0.134509	0.137204	0.0965215	0.14436
sli	0.191436	0.178123	0.213728	0.24568	0.18949	0.183472	0.169226	0.149644	0.190714	0.162561	0.150847	0.173949	0.176171	0.229067	0.196154	0.101426	0.203802	0.204093	0.156926	0.131798	0.181635	0.174446	0.154815	0.131925	0.157473	0.147311	0.142479	0.177704	0.129446	0.16141	0.185909	0.18737	0.173049	0.129601	0.189185	0.157557	0.157259	0.203504	0.156379	0.166629	0.174308	0.176562	0.16602	0.164493	0.135169	0.233274	0.183899	0.078497	0.156844
aralar1	0.200314	0.183267	0.175572	0.174793	0.188046	0.18855	0.147249	0.162961	0.172203	0.186363	0.182344	0.157759	0.131044	0.148367	0.161493	0.166214	0.151774	0.17939	0.142988	0.177117	0.165232	0.172055	0.145629	0.143454	0.14693	0.163052	0.118954	0.11193	0.132449	0.157168	0.12068	0.137539	0.132607	0.128027	0.133191	0.158668	0.12114	0.127298	0.162792	0.131656	0.128755	0.128564	0.123899	0.162544	0.122388	0.112875	0.109882	0.143418	0.113257
Pak	0.123812	0.159397	0.123266	0.180138	0.174303	0.119039	0.144638	0.138456	0.0972748	0.124159	0.114969	0.103412	0.175266	0.1619	0.156534	0.119198	0.140653	0.141346	0.126632	0.107285	0.0953551	0.123757	0.0958664	0.0943615	0.107509	0.090179	0.123784	0.189219	0.144593	0.115667	0.115758	0.123741	0.138815	0.118187	0.149127	0.0973194	0.141336	0.116515	0.100974	0.121557	0.102451	0.113054	0.123933	0.0808555	0.125078	0.089993	0.115091	0.0999234	0.110814
dop	0.192247	0.217539	0.188532	0.236013	0.208183	0.195489	0.189788	0.190185	0.183174	0.198813	0.190204	0.177035	0.205838	0.201554	0.199704	0.177195	0.184884	0.187325	0.17574	0.162475	0.179131	0.16832	0.179872	0.141899	0.189916	0.171288	0.16407	0.202319	0.200222	0.17751	0.163004	0.162418	0.167728	0.155613	0.178239	0.148939	0.183274	0.158767	0.160416	0.169731	0.144278	0.141575	0.159802	0.132682	0.156745	0.132719	0.147303	0.14279	0.150997
PolE4	0.162351	0.143061	0.181434	0.156167	0.124833	0.154133	0.148457	0.129172	0.139873	0.142787	0.144978	0.13119	0.143774	0.156587	0.116967	0.12296	0.15713	0.172	0.147515	0.119903	0.132921	0.137558	0.138354	0.120499	0.121407	0.132394	0.112553	0.113647	0.0950302	0.0926599	0.108532	0.129654	0.149785	0.111065	0.137907	0.145499	0.111675	0.149544	0.131647	0.0966349	0.138164	0.156332	0.135763	0.118852	0.0898825	0.154486	0.105181	0.068828	0.100888
CG32333	0.168404	0.148757	0.172586	0.191237	0.16249	0.145657	0.139437	0.141616	0.154397	0.134254	0.157088	0.137939	0.148672	0.189278	0.173194	0.106295	0.169326	0.195351	0.123358	0.12637	0.123283	0.131295	0.13901	0.111963	0.110892	0.130898	0.0969879	0.144248	0.150287	0.155081	0.12495	0.136458	0.140879	0.117755	0.158568	0.101151	0.128033	0.143966	0.106308	0.121512	0.123348	0.127018	0.135893	0.121437	0.113119	0.16205	0.129452	0.099596	0.146806
CG9784	0.204256	0.198626	0.240854	0.227433	0.203885	0.183052	0.212242	0.193191	0.190337	0.17419	0.200389	0.198506	0.238304	0.247474	0.229582	0.147612	0.230654	0.238389	0.187016	0.179395	0.170876	0.19053	0.173057	0.135906	0.168894	0.178933	0.123843	0.210329	0.178317	0.151649	0.174978	0.180753	0.234702	0.172777	0.193412	0.183151	0.183585	0.214164	0.160721	0.187971	0.18484	0.209195	0.176243	0.128379	0.124914	0.203245	0.189778	0.133061	0.169359
CG42271	0.221644	0.237479	0.222936	0.236553	0.225076	0.217814	0.208917	0.222423	0.210436	0.230402	0.209284	0.204736	0.218905	0.169154	0.175698	0.193212	0.213103	0.209194	0.185786	0.180293	0.177614	0.203782	0.199244	0.190306	0.197794	0.171007	0.154416	0.165976	0.17681	0.151315	0.183715	0.161682	0.180514	0.185761	0.166145	0.185374	0.17064	0.200968	0.168595	0.167339	0.158009	0.179199	0.171625	0.118649	0.142553	0.155401	0.119325	0.135778	0.123259
fbl	0.184541	0.177921	0.164122	0.180518	0.180114	0.179727	0.175654	0.172344	0.143909	0.172321	0.180796	0.1488	0.167221	0.163121	0.166267	0.133401	0.174468	0.169901	0.168537	0.159819	0.152314	0.160871	0.150765	0.131306	0.141882	0.148412	0.128263	0.156092	0.134575	0.128254	0.113378	0.119739	0.13313	0.159743	0.134624	0.126946	0.144918	0.145266	0.126578	0.125928	0.127048	0.155266	0.133856	0.12753	0.114272	0.106701	0.132048	0.139974	0.109754
CG8079	0.136115	0.135697	0.140808	0.15031	0.141423	0.135911	0.112077	0.121156	0.137295	0.118648	0.135977	0.11288	0.132695	0.127894	0.13924	0.103091	0.129205	0.149871	0.0971934	0.105929	0.127217	0.118593	0.104682	0.0958321	0.119283	0.129951	0.0946659	0.101684	0.0981708	0.12564	0.103403	0.0950106	0.117724	0.0992184	0.122958	0.109472	0.113676	0.111559	0.113076	0.103971	0.104479	0.114087	0.119486	0.110132	0.108652	0.119044	0.114326	0.0926904	0.0951198
didum	0.158614	0.145134	0.176082	0.180655	0.162644	0.143447	0.149655	0.149105	0.14365	0.124739	0.140247	0.141567	0.163337	0.188219	0.165746	0.120226	0.180186	0.16497	0.122016	0.124791	0.123884	0.140124	0.128832	0.11437	0.127951	0.125379	0.0887847	0.131695	0.145389	0.142939	0.125853	0.129909	0.159767	0.121965	0.140915	0.123342	0.136691	0.148515	0.11983	0.144432	0.112986	0.118122	0.131182	0.126447	0.101204	0.147518	0.115298	0.100463	0.124931
X11L	0.159851	0.159555	0.176232	0.180694	0.158232	0.144785	0.161527	0.133567	0.147382	0.142627	0.119064	0.132663	0.173643	0.180191	0.149826	0.0986159	0.176315	0.144372	0.143639	0.11352	0.127341	0.140274	0.136499	0.0887395	0.127795	0.12611	0.117205	0.155756	0.127567	0.100812	0.150212	0.142247	0.151368	0.111068	0.14805	0.123079	0.141311	0.146926	0.113632	0.133578	0.121229	0.117226	0.14063	0.125632	0.0813339	0.13426	0.126314	0.0778284	0.121816
CG6805	0.156714	0.185934	0.125361	0.165164	0.16269	0.157336	0.176692	0.167414	0.132042	0.161965	0.177763	0.127682	0.142629	0.151728	0.138901	0.140104	0.141677	0.163063	0.133696	0.149547	0.141053	0.137105	0.125035	0.118015	0.16409	0.127779	0.164808	0.167115	0.144166	0.122469	0.119378	0.087703	0.132409	0.161557	0.120654	0.111122	0.162008	0.09111	0.124302	0.120535	0.117175	0.124645	0.132618	0.0963641	0.140719	0.070896	0.102349	0.149415	0.10549
MRG15	0.185827	0.191894	0.204045	0.185817	0.184342	0.188876	0.178475	0.174511	0.180351	0.187068	0.16916	0.164292	0.149945	0.158493	0.145336	0.134484	0.175002	0.174311	0.16367	0.155148	0.1739	0.168667	0.165604	0.15816	0.162631	0.136127	0.132622	0.120956	0.116392	0.153643	0.118683	0.130196	0.137443	0.124162	0.148128	0.148271	0.158372	0.131511	0.147384	0.121419	0.132918	0.125393	0.148534	0.13792	0.107193	0.117169	0.113992	0.0973979	0.0939545
rb	0.142001	0.157693	0.158507	0.176097	0.160697	0.148859	0.144511	0.14555	0.149554	0.144552	0.140698	0.133789	0.159272	0.151787	0.155913	0.119258	0.155175	0.163764	0.136004	0.130415	0.138643	0.135274	0.131045	0.127985	0.132019	0.115427	0.123088	0.132784	0.130772	0.111063	0.114007	0.143988	0.139636	0.12658	0.136398	0.115513	0.11817	0.141023	0.116099	0.137538	0.0989991	0.130057	0.13466	0.109231	0.0843123	0.120873	0.117261	0.0932942	0.128903
eEF1alpha1	0.209707	0.204348	0.289053	0.276748	0.21726	0.226042	0.26815	0.170213	0.202639	0.209716	0.200821	0.194107	0.290641	0.351954	0.252384	0.102385	0.310502	0.313397	0.219316	0.147081	0.199287	0.241895	0.213167	0.13235	0.181691	0.212459	0.152911	0.202456	0.186027	0.120236	0.193533	0.252845	0.28915	0.187205	0.215561	0.224905	0.231942	0.276499	0.191705	0.176731	0.240185	0.295874	0.274806	0.126803	0.122635	0.363156	0.224182	0.112088	0.212856
nAChRalpha1	0.335947	0.332776	0.281578	0.356786	0.33217	0.287412	0.259073	0.298299	0.314971	0.263236	0.293608	0.268551	0.246837	0.325662	0.344277	0.284155	0.266102	0.288781	0.247692	0.252763	0.237194	0.246138	0.249706	0.19016	0.224228	0.227344	0.195382	0.260924	0.28089	0.322874	0.264773	0.234032	0.262087	0.215264	0.269357	0.229826	0.243504	0.261042	0.230949	0.221554	0.225267	0.211962	0.203535	0.276654	0.241192	0.234815	0.213712	0.223087	0.232411
Eip63E	0.329192	0.361341	0.33596	0.363013	0.345662	0.306914	0.328971	0.317308	0.318423	0.286809	0.302374	0.291718	0.331389	0.32263	0.304016	0.300465	0.322118	0.319619	0.278396	0.238677	0.234066	0.282579	0.257331	0.244558	0.254929	0.265066	0.277815	0.297762	0.267054	0.262615	0.286069	0.262385	0.271733	0.257433	0.252588	0.248862	0.264313	0.255951	0.251556	0.257703	0.218452	0.227566	0.216331	0.213357	0.239378	0.215974	0.209365	0.198064	0.213913
mAChR-A	0.308706	0.326525	0.343287	0.329256	0.330731	0.281921	0.269323	0.320125	0.318599	0.269499	0.285969	0.273062	0.309198	0.291556	0.299205	0.31657	0.276954	0.273177	0.255941	0.22939	0.24421	0.2232	0.267124	0.188391	0.224744	0.25592	0.157145	0.226163	0.228262	0.273632	0.313479	0.240777	0.262479	0.200751	0.248299	0.256925	0.276208	0.295531	0.229285	0.236355	0.229921	0.222192	0.221442	0.15553	0.227509	0.223833	0.231327	0.192769	0.195069
RhoGAP71E	0.317154	0.236349	0.384591	0.303853	0.269413	0.276261	0.20281	0.247163	0.322736	0.256774	0.244945	0.260837	0.287704	0.306882	0.291802	0.209662	0.274275	0.305087	0.230674	0.223998	0.259273	0.250457	0.3	0.234565	0.207177	0.258995	0.119243	0.141354	0.187151	0.234837	0.241649	0.282431	0.256075	0.155849	0.265557	0.228256	0.171641	0.305627	0.209231	0.189527	0.277582	0.261805	0.231258	0.214583	0.148223	0.359462	0.220976	0.141945	0.218155
X11Lbeta	0.338636	0.311844	0.336412	0.381142	0.332042	0.319819	0.268478	0.285551	0.316669	0.284337	0.268555	0.271343	0.315572	0.32623	0.321309	0.223852	0.315569	0.322605	0.271934	0.253235	0.280543	0.270625	0.267225	0.252559	0.263912	0.261449	0.227654	0.307798	0.248125	0.270117	0.267483	0.281222	0.283705	0.194685	0.299693	0.217289	0.239997	0.294951	0.242766	0.259028	0.237061	0.244328	0.24774	0.296669	0.212017	0.270991	0.250699	0.162731	0.209977
eag	0.335747	0.341646	0.2716	0.380425	0.329418	0.282425	0.309472	0.297586	0.287274	0.266828	0.309169	0.26836	0.268793	0.337889	0.331812	0.268874	0.31636	0.31236	0.268929	0.289455	0.249678	0.27602	0.264545	0.206963	0.273565	0.243682	0.260641	0.333501	0.293069	0.288188	0.262082	0.225822	0.254915	0.26973	0.265164	0.245177	0.276189	0.249288	0.226561	0.25246	0.23894	0.215404	0.248019	0.271607	0.285421	0.214503	0.236722	0.242332	0.23898
CG32369	0.285048	0.369138	0.268541	0.369056	0.305306	0.3235	0.359199	0.290654	0.267812	0.298636	0.268945	0.273883	0.274103	0.267094	0.268105	0.258802	0.304256	0.285565	0.290729	0.244144	0.220467	0.274498	0.233703	0.236378	0.276785	0.248791	0.394138	0.26663	0.245729	0.244904	0.259676	0.213545	0.250571	0.275497	0.225191	0.246886	0.278546	0.218733	0.262086	0.214026	0.212577	0.204003	0.205949	0.209521	0.243328	0.180718	0.173185	0.202742	0.194014
raskol	0.284483	0.268851	0.316549	0.302552	0.26135	0.238325	0.258397	0.271252	0.275913	0.247077	0.252149	0.226673	0.284013	0.296965	0.271933	0.219217	0.281612	0.283037	0.26586	0.197215	0.211555	0.244108	0.213457	0.200802	0.218396	0.229793	0.185256	0.240334	0.210002	0.216732	0.23017	0.240594	0.258179	0.201628	0.239191	0.215263	0.211706	0.241465	0.200155	0.212659	0.214676	0.226508	0.217471	0.196248	0.185593	0.234008	0.197994	0.151985	0.205499
Ca-alpha1D	0.279788	0.291155	0.287796	0.329087	0.300606	0.256261	0.265849	0.249685	0.26425	0.238864	0.218879	0.23627	0.286521	0.302663	0.302349	0.207537	0.277905	0.272466	0.251479	0.201463	0.223599	0.245096	0.218761	0.185409	0.208907	0.215917	0.204857	0.278798	0.253347	0.267638	0.241031	0.232747	0.224792	0.210855	0.26343	0.20045	0.240882	0.249349	0.214409	0.227398	0.214502	0.201189	0.194626	0.206343	0.222546	0.239123	0.228018	0.173303	0.231584
CG8500	0.316516	0.35801	0.261012	0.357626	0.349556	0.30393	0.31079	0.318872	0.282401	0.304191	0.326437	0.268329	0.304625	0.301751	0.304191	0.325126	0.277863	0.290751	0.264609	0.287058	0.242728	0.265333	0.246674	0.229052	0.288585	0.243701	0.282768	0.294771	0.279002	0.254474	0.232639	0.212338	0.24146	0.257866	0.2397	0.240339	0.286313	0.21712	0.25674	0.24067	0.213611	0.208753	0.213866	0.232171	0.27047	0.163852	0.212944	0.239462	0.206862
Nrg	0.310515	0.26561	0.329463	0.329376	0.24511	0.251309	0.274042	0.222096	0.266461	0.234082	0.228677	0.222713	0.266912	0.335887	0.286818	0.158041	0.33714	0.323799	0.273111	0.20664	0.243971	0.250013	0.236143	0.209431	0.225538	0.22923	0.195904	0.242846	0.252376	0.226378	0.229886	0.276884	0.260651	0.177744	0.259834	0.213156	0.224401	0.267865	0.216541	0.208315	0.232441	0.242854	0.249101	0.230064	0.186505	0.326515	0.219389	0.110717	0.224438
Glut1	0.335919	0.33193	0.300821	0.363317	0.34892	0.277076	0.267304	0.306794	0.300515	0.277414	0.296379	0.265547	0.307199	0.294207	0.333876	0.273456	0.278309	0.286793	0.272272	0.246436	0.247265	0.233746	0.264724	0.195786	0.257359	0.243585	0.210101	0.275991	0.296922	0.283883	0.292942	0.218177	0.228704	0.203415	0.259181	0.224359	0.251978	0.280399	0.2387	0.252193	0.209845	0.206639	0.244611	0.246946	0.27171	0.206115	0.236419	0.187927	0.224983
CG45002	0.314327	0.354221	0.305416	0.393295	0.350074	0.305274	0.305521	0.294517	0.284876	0.286006	0.270331	0.256637	0.323477	0.336358	0.342838	0.22987	0.329487	0.333589	0.27386	0.219024	0.238156	0.279018	0.242913	0.223515	0.245734	0.253561	0.216461	0.332893	0.271277	0.255034	0.293394	0.285485	0.285704	0.234199	0.292057	0.219072	0.271944	0.292671	0.230714	0.246591	0.240192	0.247628	0.239534	0.209837	0.213692	0.257806	0.257423	0.154042	0.252764
Nt5c	0.358894	0.416349	0.292294	0.38039	0.362553	0.358366	0.372002	0.370667	0.283716	0.380961	0.345471	0.314215	0.285965	0.278054	0.308151	0.324861	0.306998	0.301973	0.307048	0.302125	0.29607	0.316554	0.295721	0.277089	0.344878	0.299978	0.315172	0.29677	0.298022	0.298755	0.256692	0.200165	0.248076	0.322471	0.25252	0.244933	0.301635	0.223065	0.277498	0.265011	0.220313	0.220315	0.259919	0.243953	0.272109	0.132402	0.202072	0.272529	0.204682
Cnx99A	0.292415	0.277698	0.340811	0.334582	0.28408	0.275982	0.281446	0.239304	0.26369	0.261546	0.251384	0.252192	0.29869	0.365178	0.297222	0.169799	0.333021	0.345981	0.256607	0.206589	0.258317	0.285238	0.26146	0.213252	0.232007	0.252442	0.169244	0.238985	0.235199	0.2067	0.236015	0.289374	0.317478	0.214208	0.279276	0.249356	0.243651	0.306198	0.236237	0.225893	0.270026	0.293001	0.262542	0.202551	0.153871	0.349443	0.229355	0.14776	0.232371
nAChRalpha2	0.349904	0.325408	0.325118	0.324494	0.29025	0.297972	0.278994	0.295198	0.3221	0.287501	0.284718	0.285745	0.218904	0.256133	0.281802	0.275148	0.277419	0.298035	0.263771	0.267259	0.282654	0.271574	0.296176	0.23677	0.268732	0.267936	0.185054	0.18395	0.237653	0.260915	0.227386	0.208848	0.246585	0.219777	0.249813	0.254434	0.220766	0.239644	0.249639	0.205027	0.248808	0.242428	0.233304	0.251936	0.173382	0.230408	0.168169	0.203563	0.177345
Sh3beta	0.290538	0.271158	0.318857	0.296056	0.260326	0.268135	0.281527	0.241085	0.264002	0.249963	0.258219	0.243447	0.279606	0.282715	0.263189	0.187543	0.305845	0.313131	0.248014	0.231864	0.223792	0.263825	0.241822	0.192341	0.242612	0.263873	0.177911	0.218088	0.180853	0.195225	0.189831	0.215276	0.251517	0.221583	0.226341	0.234841	0.216178	0.250923	0.208216	0.205828	0.224753	0.254065	0.225386	0.160508	0.14443	0.277836	0.186473	0.164508	0.182798
CG31760	0.255103	0.224883	0.331457	0.295251	0.23035	0.240771	0.225103	0.220041	0.268789	0.229529	0.194709	0.229508	0.255852	0.27624	0.224535	0.161252	0.28877	0.278044	0.220335	0.170923	0.242116	0.202744	0.275556	0.183271	0.199578	0.239876	0.157577	0.133795	0.164808	0.184578	0.21062	0.238199	0.264589	0.156551	0.243663	0.218013	0.165952	0.299413	0.200251	0.215712	0.228478	0.221618	0.190492	0.18705	0.103185	0.324496	0.166323	0.0840536	0.184763
CG13907	0.304793	0.341375	0.31607	0.348748	0.309559	0.293504	0.31918	0.292498	0.284187	0.284987	0.288776	0.258106	0.263155	0.288356	0.282371	0.255436	0.309712	0.30638	0.281503	0.223906	0.220717	0.260228	0.261454	0.203881	0.257492	0.239853	0.25187	0.26148	0.253013	0.273335	0.270874	0.242169	0.253011	0.244695	0.266312	0.239656	0.294225	0.239668	0.254992	0.244046	0.212618	0.234343	0.229198	0.235873	0.218989	0.200119	0.211512	0.205175	0.175985
cora	0.274044	0.218274	0.34547	0.280215	0.227216	0.251425	0.205551	0.208535	0.277803	0.218959	0.207772	0.222283	0.25698	0.309786	0.237328	0.146811	0.281949	0.296042	0.244357	0.191814	0.248096	0.243707	0.259392	0.196075	0.190404	0.217479	0.126422	0.167264	0.146196	0.209119	0.195349	0.270364	0.230129	0.144256	0.265992	0.205003	0.179603	0.261111	0.197684	0.204287	0.235286	0.234689	0.226787	0.207915	0.117028	0.330285	0.201554	0.0997446	0.176689
Klp68D	0.296893	0.300062	0.30824	0.313456	0.272977	0.292274	0.286386	0.27468	0.276219	0.279294	0.269408	0.282394	0.264976	0.261399	0.261496	0.218657	0.27806	0.30053	0.237549	0.24171	0.257942	0.261325	0.258127	0.228325	0.255908	0.245628	0.24086	0.223362	0.206693	0.201026	0.231503	0.232977	0.254078	0.216284	0.231284	0.229579	0.21943	0.25246	0.236783	0.197745	0.231288	0.254979	0.221569	0.196066	0.185848	0.215356	0.189087	0.185926	0.1814
GABA-B-R2	0.305072	0.290052	0.317454	0.333588	0.297502	0.280948	0.267948	0.258769	0.265373	0.277843	0.252703	0.254365	0.268172	0.284367	0.277599	0.199586	0.26156	0.285551	0.247378	0.253029	0.257499	0.252538	0.243782	0.214153	0.24642	0.23176	0.201232	0.227897	0.227909	0.23256	0.244821	0.238183	0.240435	0.20015	0.246069	0.207408	0.223028	0.258412	0.226694	0.223273	0.235402	0.208102	0.226376	0.229146	0.175097	0.257028	0.199248	0.130264	0.191691
Set	0.296429	0.289792	0.323204	0.305777	0.276966	0.297619	0.301876	0.27504	0.266951	0.284357	0.267703	0.252999	0.281099	0.315924	0.262415	0.209303	0.303717	0.31524	0.262366	0.231916	0.270813	0.315942	0.274883	0.240058	0.262805	0.273816	0.214523	0.215571	0.205503	0.224162	0.239482	0.268996	0.270763	0.240355	0.252544	0.23682	0.251441	0.264528	0.254254	0.213062	0.240596	0.276009	0.260609	0.194873	0.156728	0.268404	0.200397	0.18079	0.214729
Rab6	0.255794	0.269278	0.269588	0.282097	0.241751	0.25586	0.27555	0.242221	0.256005	0.234637	0.246068	0.24227	0.242025	0.245574	0.21955	0.18397	0.271699	0.270465	0.231951	0.195037	0.215353	0.247099	0.24154	0.174858	0.230409	0.231113	0.19129	0.203043	0.178049	0.18098	0.185566	0.209282	0.23035	0.199543	0.229463	0.224299	0.207421	0.230492	0.207244	0.194536	0.212849	0.238002	0.228497	0.15722	0.133738	0.22185	0.176355	0.15411	0.185173
Uch	0.268396	0.278574	0.292505	0.314881	0.255612	0.255027	0.324388	0.23009	0.222551	0.237953	0.223722	0.225121	0.295999	0.336289	0.250329	0.136742	0.331201	0.323216	0.269028	0.195807	0.244766	0.278051	0.254016	0.181466	0.235064	0.238622	0.215842	0.250337	0.177661	0.190343	0.221642	0.29192	0.262437	0.243539	0.245756	0.192233	0.265066	0.264902	0.22694	0.209772	0.240436	0.278815	0.262371	0.176462	0.151608	0.298849	0.203927	0.138464	0.208932
Nmdar1	0.257833	0.297091	0.28415	0.325606	0.283642	0.286238	0.269514	0.276654	0.260049	0.267355	0.278559	0.256705	0.258866	0.296627	0.261508	0.219798	0.257751	0.27502	0.239916	0.254162	0.231156	0.242356	0.255389	0.225959	0.236708	0.206129	0.203795	0.222599	0.22443	0.278538	0.260052	0.250855	0.247783	0.213561	0.259982	0.193832	0.230544	0.258338	0.218245	0.225265	0.227653	0.210941	0.221609	0.204884	0.192999	0.221916	0.215447	0.158833	0.199464
Cks85A	0.272045	0.229899	0.330711	0.279193	0.231209	0.248431	0.23853	0.216028	0.261859	0.235428	0.227263	0.233585	0.25801	0.254865	0.219405	0.151743	0.276914	0.280524	0.202183	0.184152	0.259342	0.240156	0.2422	0.209738	0.221032	0.242662	0.133633	0.161976	0.150736	0.158456	0.202288	0.237117	0.246027	0.175311	0.248108	0.22719	0.191862	0.264246	0.202625	0.184846	0.237578	0.256698	0.240867	0.169143	0.113976	0.312807	0.18912	0.103013	0.170046
CG43795	0.140825	0.191141	0.0958856	0.174672	0.122839	0.138507	0.175383	0.146602	0.116159	0.146811	0.116142	0.127434	0.0504575	0.0955784	0.176637	0.163914	0.118841	0.116117	0.100252	0.115031	0.0998505	0.0807127	0.109581	0.0926247	0.139138	0.0963028	0.127184	0.0658734	0.117474	0.142285	0.145628	0.0755365	0.0552299	0.119284	0.0865184	0.095583	0.0997459	0.0921947	0.0904531	0.0512833	0.0890712	0.0583225	0.079785	0.102869	0.0784851	0.0559943	0.0577307	0.0867589	0.0662562
CG3168	0.0424353	0.0251569	0.0632423	0.0455991	0.0246148	0.0500658	0.0235406	0.0352731	0.031565	0.0688841	0.0317413	0.0358352	0.0299538	-0.00245484	0.00116277	0.025805	0.0261671	0.0112781	0.0529531	0.0354586	0.0390787	0.0276157	0.0402031	0.0501067	0.0486233	0.0307601	0.00962305	0.0020278	0.0229021	0.0303158	0.038761	0.013268	-0.0149426	0.0346088	0.0295211	0.0380093	0.031695	0.0222558	0.0515298	0.0318402	0.0296339	0.0467131	0.0351227	0.000672321	0.0079786	0.0444523	0.0162571	0.00904986	-0.00924952
DIP-Lambda	0.110307	0.107956	0.125134	0.10965	0.117758	0.130893	0.0944662	0.107258	0.118122	0.117931	0.111455	0.124371	0.10047	0.0761013	0.0668849	0.106807	0.0633375	0.0915925	0.0660374	0.0916806	0.0837789	0.0868235	0.129621	0.119367	0.0902325	0.115226	0.0576758	0.0382489	0.0700264	0.0859306	0.099967	0.0804324	0.0680104	0.0498069	0.0836432	0.105122	0.0469278	0.100667	0.098315	0.0909503	0.0768346	0.0800743	0.0753926	0.0765653	0.0913173	0.0670211	0.0412184	0.0502215	0.0484911
ome	0.0913553	0.15809	0.112559	0.150052	0.15406	0.137421	0.143593	0.131603	0.113745	0.127449	0.101728	0.125925	0.118764	0.0686582	0.120593	0.109291	0.145117	0.0935756	0.0952585	0.0942785	0.0763123	0.113714	0.084776	0.091451	0.114809	0.0985288	0.154145	0.124323	0.0989957	0.0841358	0.124516	0.0606449	0.108094	0.0941918	0.0773129	0.128946	0.0976706	0.108286	0.0881492	0.132638	0.0589687	0.0871215	0.0785717	0.0622249	0.139016	0.0571162	0.0768496	0.0508059	0.0572463
Lac	0.053751	0.0439853	0.0901057	0.0622333	0.0471637	0.0630785	0.0538694	0.0413848	0.0668573	0.0519093	0.0464968	0.0538446	0.0606245	0.0717281	0.0597895	0.0455705	0.0484916	0.075616	0.0507986	0.0716319	0.0817999	0.0430462	0.0535857	0.0538226	0.0522884	0.0663296	0.0220619	0.0366402	0.0438608	0.0216309	0.0413236	0.0542061	0.0580673	0.0348315	0.053222	0.0629349	0.0373964	0.0344589	0.0478133	0.0357362	0.0611301	0.0682855	0.0604304	0.0411791	0.0201957	0.10263	0.0340967	0.0350871	0.0388095
[truncated: 93 more columns]
