# Supplementary material for: Functional characterization of a human epilepsy-associated gene network reveals metabolic regulation as a critical factor underlying seizure susceptibilities
Source: Dis Model Mech. 2026 Jan 28;19(1):dmm052307. doi: 10.1242/dmm.052307 (PMC12869506; doi:10.1242/dmm.052307)
Supplement: Table S5. Complete KEGG pathway and GO biological process terms list [file dmm-19-052307-TableS5.xlsx]

## Sheet: S5_KEGG and GO BP
Supplementary Table 5. Complete KEGG pathway and GO biological process terms list
KEGG pathway
Fly co-expression module				26	genes
pathway	term_size	nGenes/ intersection_size	Gene names	FDR	Fold enrichment
Carbon metabolism	121	3	Aldo,Eno,Pgi	0.0495286	7.31612
Glycolysis / Gluconeogenesis	55	3	Aldo,Eno,Pgi	0.0204932	16.0955
Pentose phosphate pathway	24	2	Aldo,Pgi	0.0404307	24.5903
Phototransduction - fly	32	2	Cam,CaMKII	0.047714	18.4427
Human M30 cluster				320	genes
pathway	term_size	nGenes/ intersection_size	Gene names	FDR	Fold enrichment
cAMP signaling pathway	223	12	CAMK2B,ATP1B3,ATP1A3,MAPK8,PDE10A,VAV3,GABBR2,PAK1, CACNA1C,CALM3,GRIN1,CHRM2	0.00837518	3.23786
Cardiac muscle contraction	87	8	ATP1B3,ATP1A3,CACNA1C,UQCRQ,COX6C,CACNB2,CACNG2, UQCR10	0.003057	5.53289
Cholinergic synapse	113	8	CAMK2B,GNB5,CACNA1C,CHRNB2,KCNJ3,CHRM2,KCNQ3, GNG2	0.0118618	4.25984
Circadian entrainment	97	9	CAMK2B,GNB5,PRKG2,CACNA1C,GUCY1A2,CALM3,KCNJ3, GRIN1,GNG2	0.00119743	5.5828
Dopaminergic synapse	131	9	CAMK2B,GNB5,MAPK8,CALY,SCN1A,CACNA1C,CALM3,KCNJ3, GNG2	0.00837518	4.13383
GABAergic synapse	89	13	GABRA3,GABRA1,GNB5,GABRA4,GABRG2,GLS,GABBR2, GABARAPL1,GABRB2,CACNA1C,GABRB3,GNG2,GABRD	2.34e-07	8.78891
Glutamatergic synapse	115	7	GNB5,SLC17A6,GLS,CACNA1C,KCNJ3,GRIN1,GNG2	0.043094	3.66253
Insulin secretion	85	6	CAMK2B,ATP1B3,ATP1A3,RAB3A,SNAP25,CACNA1C	0.043094	4.24731
Morphine addiction	89	12	GABRA3,GABRA1,GNB5,GABRA4,PDE10A,GABRG2,GABBR2, GABRB2,KCNJ3,GABRB3,GNG2,GABRD	1.71e-06	8.11284
Nicotine addiction	40	10	GABRA3,GABRA1,SLC17A6,GABRA4,GABRG2,GABRB2,CHRNB2,GABRB3,GRIN1,GABRD	1.5e-07	15.0426
Parkinson disease	265	12	CAMK2B,MAPK8,TUBA4A,TUBB2A,SOD1,NDUFB11,UCHL1, CALM3,UQCRQ,COX6C,TUBA8,UQCR10	0.0288579	2.72469
Pathways of neurodegeneration - multiple diseases	474	17	CAMK2B,NEFH,NEFM,MAPK8,IFT57,TUBA4A,TUBB2A,SOD1, NDUFB11,CACNA1C,UCHL1,CALM3,UQCRQ,COX6C,GRIN1, TUBA8,UQCR10	0.0356669	2.158
Pentose phosphate pathway	31	4	GPI,PRPS1,ALDOA,PFKM	0.0289668	7.7639
Retrograde endocannabinoid signaling	148	14	GABRA3,GABRA1,GNB5,SLC17A6,MAPK8,GABRA4,GABRG2, GABRB2,NDUFB11,CACNA1C,KCNJ3,GABRB3,GNG2,GABRD	8.17e-06	5.69178
Serotonergic synapse	112	8	GNB5,CYP2C8,GABRB2,CACNA1C,KCNJ3,GABRB3,CYP4X1, GNG2	0.0118618	4.29787
Synaptic vesicle cycle	78	9	SYT1,SLC17A6,RAB3A,DNM1,ATP6V1A,SNAP25,STXBP1,CPLX1,CLTB	0.000239502	6.94272
GO: biological process terms
Fly co-expression module				26	genes
term	term_size	nGenes/ intersection_size	Gene names	FDR	Fold enrichment
adaptation of rhodopsin mediated signaling	4	1	Cam	0.0294975	112.375
adaptation of signaling pathway	7	1	Cam	0.0432635	64.2143
adherens junction maintenance	7	1	shi	0.0432635	64.2143
ADP catabolic process	30	3	Aldo,Eno,Pgi	0.000824324	44.95
ADP metabolic process	32	3	Aldo,Eno,Pgi	0.000900216	42.1406
adult behavior	146	3	Atpalpha,shep,Sh	0.0183801	9.2363
adult locomotory behavior	78	2	Atpalpha,shep	0.0395844	11.5256
aerobic electron transport chain	90	2	cype,NP15.6	0.0462333	9.98889
ameboidal-type cell migration	182	4	shi,stai,bsk,veli	0.00451407	9.87912
anatomical structure development	2754	15	Cam,14-3-3zeta,Atpalpha,Syt1,Aldo,shi,CaMKII,alphaSnap, shep,Sh, stai,Bsg,Rop,bsk,veli	0.00211228	2.44826
anatomical structure maturation	191	5	14-3-3zeta,Syt1,shep,Rop,bsk	0.000998032	11.767
anatomical structure morphogenesis	1570	8	Cam,14-3-3zeta,Atpalpha,shi,alphaSnap,Sh,Bsg,bsk	0.0466086	2.29045
animal organ morphogenesis	762	6	Cam,14-3-3zeta,Atpalpha,shi,alphaSnap,bsk	0.0226198	3.53937
anterior midgut (ectodermal) morphogenesis	4	1	bsk	0.0294975	112.375
anterograde trans-synaptic signaling	317	9	Atpalpha,Syt1,shi,CaMKII,alphaSnap,Sh,Snap25,Rop,veli	4.70719e-06	12.7618
aromatic compound catabolic process	239	3	Aldo,Eno,Pgi	0.0432859	5.64226
assembly of actomyosin apparatus involved in mitotic cytokinesis	3	1	shi	0.0244628	149.833
ATP metabolic process	65	4	Aldo,Eno,Vha68-1,Pgi	0.00049601	27.6615
axis specification	197	3	14-3-3zeta,Syt1,Rop	0.030565	6.84518
axon development	358	4	Cam,Sh,Bsg,bsk	0.0271745	5.02235
axon extension	54	2	Sh,bsk	0.0244628	16.6481
axonogenesis	339	4	Cam,Sh,Bsg,bsk	0.0244628	5.30383
behavior	592	9	14-3-3zeta,Atpalpha,Syt1,shi,CaMKII,shep,fne,Sh,bsk	0.000208714	6.83361
behavioral response to ether	2	1	Sh	0.0188519	224.75
behavioral response to nutrient	7	2	shi,Sh	0.00137743	128.429
biological regulation	4630	17	Cam,14-3-3zeta,Atpalpha,Syt1,shi,CaMKII,alphaSnap,Vha68-1, fne,Sh,Snap25,stai,Rop,Gycalpha99B,bsk,Gbeta5,veli	0.0254322	1.65043
border follicle cell migration	120	4	shi,stai,bsk,veli	0.00167588	14.9833
bulk synaptic vesicle endocytosis	6	1	shi	0.0395844	74.9167
calcium ion-regulated exocytosis of neurotransmitter	9	2	Syt1,shi	0.00196642	99.8889
calcium-ion regulated exocytosis	17	2	Syt1,shi	0.00448263	52.8824
canonical glycolysis	2	1	Eno	0.0188519	224.75
carbohydrate catabolic process	67	3	Aldo,Eno,Pgi	0.00352135	20.1269
carbohydrate derivative catabolic process	115	3	Aldo,Eno,Pgi	0.0111232	11.7261
carbohydrate derivative metabolic process	532	5	Aldo,Eno,Vha68-1,Gycalpha99B,Pgi	0.0226338	4.22462
carbohydrate homeostasis	55	3	Aldo,Eno,Pgi	0.00238351	24.5182
carbohydrate metabolic process	249	3	Aldo,Eno,Pgi	0.0466086	5.41566
catecholamine secretion	9	1	Syt1	0.0496956	49.9444
cell communication	2030	14	Cam,14-3-3zeta,Atpalpha,Syt1,shi,CaMKII,alphaSnap,Sh, Snap25,Rop,Gycalpha99B,bsk,Gbeta5,veli	0.000660624	3.1
cell development	1439	11	Cam,14-3-3zeta,Syt1,shi,shep,Sh,stai,Bsg,Rop,bsk,veli	0.00163673	3.43607
cell differentiation	1752	11	Cam,14-3-3zeta,Syt1,shi,shep,Sh,stai,Bsg,Rop,bsk,veli	0.00481169	2.8222
cell junction assembly	233	4	Atpalpha,CaMKII,stai,veli	0.00911528	7.71674
cell junction organization	382	5	Atpalpha,shi,CaMKII,stai,veli	0.00777348	5.88351
cell maturation	188	5	14-3-3zeta,Syt1,shep,Rop,bsk	0.000944022	11.9548
cell migration	322	4	shi,stai,bsk,veli	0.0215312	5.58385
cell morphogenesis involved in neuron differentiation	447	4	Cam,Sh,Bsg,bsk	0.0449052	4.02237
cell motility	395	4	shi,stai,bsk,veli	0.0347195	4.5519
cell projection morphogenesis	456	4	Cam,Sh,Bsg,bsk	0.0466086	3.94298
cell projection organization	753	7	Cam,CaMKII,Sh,stai,Bsg,Rop,bsk	0.00588328	4.17862
cell-cell junction maintenance	9	1	shi	0.0496956	49.9444
cell-cell junction organization	83	2	Atpalpha,shi	0.0422275	10.8313
cell-cell signaling	524	9	Atpalpha,Syt1,shi,CaMKII,alphaSnap,Sh,Snap25,Rop,veli	8.65519e-05	7.72042
cellular anatomical entity morphogenesis	580	5	Cam,shi,Sh,Bsg,bsk	0.0287965	3.875
cellular catabolic process	666	5	Aldo,shi,Eno,bsk,Pgi	0.0418851	3.37462
cellular component assembly	1400	13	Cam,Atpalpha,Syt1,shi,CaMKII,alphaSnap,Sh,Snap25,stai,Bsg, Rop,bsk,veli	0.000170761	4.17393
cellular component assembly involved in morphogenesis	147	3	shi,Bsg,bsk	0.0185097	9.17347
cellular component biogenesis	1626	13	Cam,Atpalpha,Syt1,shi,CaMKII,alphaSnap,Sh,Snap25,stai,Bsg, Rop,bsk,veli	0.00049601	3.59379
cellular component organization	3158	15	Cam,14-3-3zeta,Atpalpha,Syt1,shi,CaMKII,alphaSnap,Sh, Snap25,stai,Rtnl1,Bsg,Rop,bsk,veli	0.00568765	2.13505
cellular component organization or biogenesis	3346	15	Cam,14-3-3zeta,Atpalpha,Syt1,shi,CaMKII,alphaSnap,Sh, Snap25,stai,Rtnl1,Bsg,Rop,bsk,veli	0.00999384	2.01509
cellular developmental process	1753	11	Cam,14-3-3zeta,Syt1,shi,shep,Sh,stai,Bsg,Rop,bsk,veli	0.00481169	2.82059
cellular homeostasis	226	4	Cam,nrv3,Atpalpha,Vha68-1	0.00822926	7.95575
cellular localization	1243	9	14-3-3zeta,Syt1,shi,alphaSnap,Snap25,stai,Bsg,Rop,veli	0.00582506	3.25463
cellular macromolecule localization	874	7	14-3-3zeta,Syt1,shi,alphaSnap,Bsg,Rop,veli	0.0122168	3.60011
cellular nitrogen compound catabolic process	228	3	Aldo,Eno,Pgi	0.0402654	5.91447
cellular process	8551	26	Cam,nrv3,14-3-3zeta,Atpalpha,Syt1,Aldo,cype,shi,CaMKII,Eno, alphaSnap,Vha68-1,shep,fne,Sh,Snap25,stai,Rtnl1,Bsg,Rop, Gycalpha99B,bsk,Gbeta5,Pgi,NP15.6,veli	0.00268278	1.36674
cellular process involved in reproduction in multicellular organism	881	7	14-3-3zeta,Syt1,shi,stai,Rop,bsk,veli	0.0126713	3.57151
cellular response to abiotic stimulus	82	2	Cam,Gycalpha99B	0.0414809	10.9634
cellular response to arsenic-containing substance	6	1	bsk	0.0395844	74.9167
cellular response to cadmium ion	7	1	bsk	0.0432635	64.2143
cellular response to calcium ion	7	1	Syt1	0.0432635	64.2143
cellular response to catecholamine stimulus	19	2	Sh,Gbeta5	0.00493765	47.3158
cellular response to chemical stimulus	464	6	Cam,Syt1,Vha68-1,Sh,bsk,Gbeta5	0.00363564	5.8125
cellular response to dopamine	19	2	Sh,Gbeta5	0.00493765	47.3158
cellular response to environmental stimulus	82	2	Cam,Gycalpha99B	0.0414809	10.9634
cellular response to ethanol	7	1	Cam	0.0432635	64.2143
cellular response to extracellular stimulus	98	2	CaMKII,bsk	0.0496956	9.17347
cellular response to inorganic substance	19	2	Syt1,bsk	0.00493765	47.3158
cellular response to light stimulus	49	2	Cam,Gycalpha99B	0.0215312	18.3469
cellular response to metal ion	15	2	Syt1,bsk	0.00383183	59.9333
cellular response to monoamine stimulus	19	2	Sh,Gbeta5	0.00493765	47.3158
cellular response to nutrient levels	96	2	CaMKII,bsk	0.0496956	9.36458
cellular response to organic cyclic compound	54	2	Sh,Gbeta5	0.0244628	16.6481
cellular response to organic substance	284	4	Cam,Sh,bsk,Gbeta5	0.0159406	6.33099
cellular response to oxygen-containing compound	209	4	Cam,Sh,bsk,Gbeta5	0.00635334	8.60287
cellular response to phosphate starvation	6	1	bsk	0.0395844	74.9167
cellular response to radiation	68	2	Cam,Gycalpha99B	0.0324664	13.2206
cellular response to starvation	90	2	CaMKII,bsk	0.0462333	9.98889
cellular response to stimulus	2272	10	Cam,14-3-3zeta,Syt1,CaMKII,Vha68-1,shep,Sh,Gycalpha99B,bsk,Gbeta5	0.0496956	1.97843
chemical homeostasis	282	6	nrv3,Atpalpha,Aldo,Eno,Vha68-1,Pgi	0.000685993	9.56383
chemical synaptic transmission	317	9	Atpalpha,Syt1,shi,CaMKII,alphaSnap,Sh,Snap25,Rop,veli	4.70719e-06	12.7618
chorion micropyle formation	4	1	bsk	0.0294975	112.375
clathrin-dependent endocytosis	32	2	Syt1,shi	0.0116818	28.0938
clathrin-dependent endocytosis involved in vitellogenesis	6	1	shi	0.0395844	74.9167
clathrin-dependent synaptic vesicle endocytosis	7	2	Syt1,shi	0.00137743	128.429
cognition	161	5	14-3-3zeta,shi,CaMKII,Sh,bsk	0.000642163	13.9596
collateral sprouting	3	1	bsk	0.0244628	149.833
collateral sprouting of injured axon	3	1	bsk	0.0244628	149.833
compound eye development	380	4	Cam,14-3-3zeta,shi,alphaSnap	0.030834	4.73158
compound eye morphogenesis	316	4	Cam,14-3-3zeta,shi,alphaSnap	0.0203935	5.68987
conditioned taste aversion	3	1	shi	0.0244628	149.833
courtship behavior	94	4	CaMKII,shep,fne,Sh	0.000944022	19.1277
cytokine production	7	1	CaMKII	0.0432635	64.2143
cytoplasm organization	79	3	Syt1,shi,Rop	0.00467884	17.0696
cytoplasmic sequestering of protein	5	1	14-3-3zeta	0.0348723	89.9
cytoplasmic sequestering of transcription factor	5	1	14-3-3zeta	0.0348723	89.9
cytoskeleton organization	686	5	Cam,14-3-3zeta,shi,stai,Bsg	0.0449052	3.27624
cytoskeleton-dependent cytokinesis	96	2	shi,alphaSnap	0.0496956	9.36458
dense core granule exocytosis	4	1	shi	0.0294975	112.375
dense core granule localization	5	1	shi	0.0348723	89.9
detection of abiotic stimulus	89	3	Cam,Sh,Gycalpha99B	0.00581519	15.1517
detection of external stimulus	89	3	Cam,Sh,Gycalpha99B	0.00581519	15.1517
detection of light stimulus	65	3	Cam,Sh,Gycalpha99B	0.0033689	20.7462
detection of visible light	39	3	Cam,Sh,Gycalpha99B	0.00130431	34.5769
developmental cell growth	77	2	Sh,bsk	0.0390325	11.6753
developmental growth	372	7	Atpalpha,CaMKII,alphaSnap,Sh,stai,bsk,veli	0.00049601	8.45833
developmental growth involved in morphogenesis	100	3	alphaSnap,Sh,bsk	0.00781613	13.485
developmental maturation	227	5	14-3-3zeta,Syt1,shep,Rop,bsk	0.00163673	9.90088
developmental process	2933	15	Cam,14-3-3zeta,Atpalpha,Syt1,Aldo,shi,CaMKII,alphaSnap, shep,Sh,stai,Bsg,Rop,bsk,veli	0.003445	2.29884
developmental process involved in reproduction	930	7	14-3-3zeta,Syt1,shi,stai,Rop,bsk,veli	0.0160643	3.38333
dopamine secretion	9	1	Syt1	0.0496956	49.9444
dorsal appendage formation	53	2	shi,bsk	0.0240396	16.9623
dorsal closure, spreading of leading edge cells	8	1	bsk	0.0466086	56.1875
ectodermal digestive tract development	8	1	bsk	0.0466086	56.1875
ectodermal digestive tract morphogenesis	8	1	bsk	0.0466086	56.1875
egg chorion assembly	85	2	shi,bsk	0.0432635	10.5765
embryo development	543	5	14-3-3zeta,Syt1,shi,Rop,bsk	0.0243228	4.13904
embryonic anterior midgut (ectodermal) morphogenesis	4	1	bsk	0.0294975	112.375
embryonic digestive tract development	6	1	bsk	0.0395844	74.9167
embryonic digestive tract morphogenesis	5	1	bsk	0.0348723	89.9
embryonic ectodermal digestive tract development	4	1	bsk	0.0294975	112.375
embryonic ectodermal digestive tract morphogenesis	4	1	bsk	0.0294975	112.375
embryonic organ morphogenesis	8	1	bsk	0.0466086	56.1875
endocytosis	252	3	Syt1,shi,bsk	0.0470163	5.35119
endomembrane system organization	223	5	shi,alphaSnap,Snap25,Rtnl1,Bsg	0.001553	10.0785
endoplasmic reticulum localization	7	1	Bsg	0.0432635	64.2143
endoplasmic reticulum organization	49	2	Rtnl1,Bsg	0.0215312	18.3469
endoplasmic reticulum tubular network membrane organization	2	1	Rtnl1	0.0188519	224.75
endoplasmic reticulum tubular network organization	9	1	Rtnl1	0.0496956	49.9444
epiboly	9	1	bsk	0.0496956	49.9444
epiboly involved in wound healing	9	1	bsk	0.0496956	49.9444
epithelial cell development	286	5	shi,stai,Rop,bsk,veli	0.00318423	7.85839
epithelial cell differentiation	341	5	shi,stai,Rop,bsk,veli	0.00500549	6.59091
epithelial cell migration	166	4	shi,stai,bsk,veli	0.00371794	10.8313
epithelium development	576	5	shi,stai,Rop,bsk,veli	0.0281599	3.90191
epithelium migration	167	4	shi,stai,bsk,veli	0.00374948	10.7665
establishment of localization	2137	13	Cam,nrv3,Atpalpha,Syt1,shi,alphaSnap,Vha68-1,Sh,Snap25, stai,Rop,bsk,veli	0.00238351	2.73444
establishment of localization in cell	786	7	Syt1,shi,alphaSnap,Snap25,stai,Rop,veli	0.00741834	4.00318
establishment of organelle localization	180	3	shi,Snap25,Rop	0.0260189	7.49167
establishment of vesicle localization	71	3	shi,Snap25,Rop	0.00391735	18.993
establishment or maintenance of transmembrane electrochemical gradient	3	1	Atpalpha	0.0244628	149.833
exocytic process	50	3	alphaSnap,Snap25,Rop	0.00205016	26.97
exocytosis	110	6	Syt1,shi,alphaSnap,Snap25,Rop,veli	1.49507e-05	24.5182
export across plasma membrane	10	2	nrv3,Atpalpha	0.00218443	89.9
export from cell	243	8	nrv3,Atpalpha,Syt1,shi,alphaSnap,Snap25,Rop,veli	6.59442e-06	14.7984
eye development	399	4	Cam,14-3-3zeta,shi,alphaSnap	0.0348723	4.50627
eye morphogenesis	326	4	Cam,14-3-3zeta,shi,alphaSnap	0.0221124	5.51534
female courtship behavior	2	1	shep	0.0188519	224.75
female gamete generation	624	8	14-3-3zeta,Syt1,shi,CaMKII,stai,Rop,bsk,veli	0.00083136	5.76282
follicle cell of egg chamber development	253	5	shi,stai,Rop,bsk,veli	0.00218443	8.8834
follicle cell of egg chamber migration	132	4	shi,stai,bsk,veli	0.00211228	13.6212
fructose 1,6-bisphosphate metabolic process	4	1	Aldo	0.0294975	112.375
G protein-coupled receptor signaling pathway	238	3	Cam,Gycalpha99B,Gbeta5	0.0432635	5.66597
gamete generation	915	8	14-3-3zeta,Syt1,shi,CaMKII,stai,Rop,bsk,veli	0.00433487	3.93005
generation of neurons	901	8	Cam,14-3-3zeta,shep,Sh,stai,Bsg,Rop,bsk	0.00409309	3.99112
generation of precursor metabolites and energy	247	5	Aldo,cype,Eno,Pgi,NP15.6	0.00210264	9.09919
germ cell development	714	7	14-3-3zeta,Syt1,shi,stai,Rop,bsk,veli	0.00481169	4.40686
glucose catabolic process	3	1	Eno	0.0244628	149.833
glucose catabolic process to pyruvate	2	1	Eno	0.0188519	224.75
glucose homeostasis	47	3	Aldo,Eno,Pgi	0.00181471	28.6915
glucose metabolic process	44	2	Eno,Pgi	0.0188519	20.4318
glycolytic process	30	3	Aldo,Eno,Pgi	0.000824324	44.95
glycolytic process through fructose-6-phosphate	2	1	Eno	0.0188519	224.75
glycolytic process through glucose-6-phosphate	2	1	Eno	0.0188519	224.75
growth	441	8	Atpalpha,shi,CaMKII,alphaSnap,Sh,stai,bsk,veli	0.000214228	8.1542
heterocycle catabolic process	228	3	Aldo,Eno,Pgi	0.0402654	5.91447
hexose metabolic process	66	2	Eno,Pgi	0.030834	13.6212
homeostatic process	462	7	Cam,nrv3,Atpalpha,Aldo,Eno,Vha68-1,Pgi	0.000939035	6.81061
imaginal disc-derived wing expansion	8	1	alphaSnap	0.0466086	56.1875
import across plasma membrane	46	2	nrv3,Atpalpha	0.0195262	19.5435
import into cell	304	5	nrv3,Atpalpha,Syt1,shi,bsk	0.00380992	7.39309
inorganic cation import across plasma membrane	32	2	nrv3,Atpalpha	0.0116818	28.0938
inorganic cation transmembrane transport	314	4	nrv3,Atpalpha,Vha68-1,Sh	0.0200886	5.72611
inorganic ion import across plasma membrane	32	2	nrv3,Atpalpha	0.0116818	28.0938
inorganic ion transmembrane transport	367	4	nrv3,Atpalpha,Vha68-1,Sh	0.029034	4.89918
intracellular chemical homeostasis	144	3	nrv3,Atpalpha,Vha68-1	0.0179724	9.36458
intracellular monoatomic cation homeostasis	123	3	nrv3,Atpalpha,Vha68-1	0.0126625	10.9634
intracellular monoatomic ion homeostasis	124	3	nrv3,Atpalpha,Vha68-1	0.012783	10.875
intracellular mRNA localization	79	2	Syt1,Rop	0.0395844	11.3797
intracellular mRNA localization involved in anterior/posterior axis specification	60	2	Syt1,Rop	0.0276815	14.9833
intracellular mRNA localization involved in pattern specification process	63	2	Syt1,Rop	0.0294975	14.2698
intracellular potassium ion homeostasis	9	2	nrv3,Atpalpha	0.00196642	99.8889
intracellular signaling cassette	425	4	Cam,14-3-3zeta,Gycalpha99B,bsk	0.0402654	4.23059
intracellular sodium ion homeostasis	9	2	nrv3,Atpalpha	0.00196642	99.8889
intracellular transport	628	5	Syt1,shi,alphaSnap,stai,Rop	0.0354462	3.57882
jump response	6	1	Atpalpha	0.0395844	74.9167
JUN phosphorylation	1	1	bsk	0.0116818	449.5
larval behavior	51	3	Syt1,shi,Sh	0.00211228	26.4412
larval locomotory behavior	36	2	Syt1,Sh	0.0141719	24.9722
learning or memory	160	5	14-3-3zeta,shi,CaMKII,Sh,bsk	0.000642163	14.0469
light adaption	4	1	Cam	0.0294975	112.375
localization	2432	16	Cam,nrv3,14-3-3zeta,Atpalpha,Syt1,shi,CaMKII,alphaSnap, Vha68-1,Sh,Snap25,stai,Bsg,Rop,bsk,veli	0.000341723	2.95724
localization within membrane	224	3	shi,Bsg,veli	0.0395844	6.02009
locomotion	257	3	shep,Gycalpha99B,bsk	0.049403	5.24708
locomotory behavior	176	4	Atpalpha,Syt1,shep,Sh	0.00424075	10.2159
long-term memory	71	2	CaMKII,bsk	0.0348658	12.662
macromolecule localization	1081	8	14-3-3zeta,Syt1,shi,CaMKII,alphaSnap,Bsg,Rop,veli	0.00996734	3.32655
maintenance of epithelial cell apical/basal polarity	7	1	veli	0.0432635	64.2143
male courtship behavior	78	2	CaMKII,fne	0.0395844	11.5256
male mating behavior	85	2	CaMKII,fne	0.0432635	10.5765
maternal determination of anterior/posterior axis, embryo	92	2	Syt1,Rop	0.0466086	9.77174
mating behavior	154	4	CaMKII,shep,fne,Sh	0.00306046	11.6753
mating behavior, sex discrimination	9	1	Sh	0.0496956	49.9444
membrane bending	7	1	Rtnl1	0.0432635	64.2143
membrane docking	43	2	Snap25,Rop	0.0184163	20.907
membrane fission	4	1	shi	0.0294975	112.375
membrane fusion	77	3	Syt1,alphaSnap,Snap25	0.0045036	17.513
membrane organization	318	6	Syt1,shi,alphaSnap,Snap25,Rtnl1,bsk	0.00100356	8.48113
memory	116	3	shi,CaMKII,bsk	0.0112793	11.625
metarhodopsin inactivation	5	1	Cam	0.0348723	89.9
mitochondrial ATP synthesis coupled electron transport	98	2	cype,NP15.6	0.0496956	9.17347
mitotic actomyosin contractile ring assembly	3	1	shi	0.0244628	149.833
mitotic cell cycle, embryonic	38	2	14-3-3zeta,shi	0.0152341	23.6579
mitotic cytokinesis	51	2	shi,alphaSnap	0.0226198	17.6275
modulation of chemical synaptic transmission	155	5	Syt1,shi,CaMKII,Sh,Snap25	0.000613766	14.5
monoatomic cation homeostasis	145	3	nrv3,Atpalpha,Vha68-1	0.0181767	9.3
monoatomic cation transmembrane transport	333	5	Cam,nrv3,Atpalpha,Vha68-1,Sh	0.00481169	6.74925
monoatomic cation transport	396	5	Cam,nrv3,Atpalpha,Vha68-1,Sh	0.00893712	5.67551
monoatomic ion homeostasis	146	3	nrv3,Atpalpha,Vha68-1	0.0183801	9.2363
monoatomic ion transmembrane transport	461	5	Cam,nrv3,Atpalpha,Vha68-1,Sh	0.0149809	4.87527
monoatomic ion transport	549	5	Cam,nrv3,Atpalpha,Vha68-1,Sh	0.0244628	4.09381
monocarboxylic acid metabolic process	210	3	Aldo,Eno,Pgi	0.0348723	6.42143
monosaccharide metabolic process	79	2	Eno,Pgi	0.0395844	11.3797
multicellular organism development	2271	14	Cam,14-3-3zeta,Atpalpha,Syt1,shi,CaMKII,alphaSnap, shep,Sh,stai,Bsg, Rop,bsk,veli	0.00137743	2.77103
multicellular organism reproduction	1154	11	14-3-3zeta,Syt1,shi,CaMKII,shep,fne,Sh,stai,Rop,bsk,veli	0.000558695	4.28466
multicellular organismal process	3569	17	Cam,nrv3,14-3-3zeta,Atpalpha,Syt1,shi,CaMKII,alphaSnap, shep,fne,Sh,stai,Bsg,Rop,Gycalpha99B,bsk,veli	0.00250352	2.14108
multicellular organismal reproductive process	936	8	14-3-3zeta,Syt1,shi,CaMKII,stai,Rop,bsk,veli	0.00468319	3.84188
NAD catabolic process	3	1	Eno	0.0244628	149.833
NADH regeneration	2	1	Eno	0.0188519	224.75
negative regulation of cytokine production	3	1	CaMKII	0.0244628	149.833
nervous system development	1193	11	Cam,14-3-3zeta,Atpalpha,CaMKII,shep,Sh,stai,Bsg,Rop,bsk,veli	0.000626156	4.14459
nervous system process	614	9	Cam,nrv3,14-3-3zeta,Atpalpha,shi,CaMKII,Sh,Gycalpha99B,bsk	0.000223246	6.58876
neurogenesis	970	8	Cam,14-3-3zeta,shep,Sh,stai,Bsg,Rop,bsk	0.00535953	3.70722
neuromuscular junction development	184	4	Atpalpha,CaMKII,stai,veli	0.00461777	9.77174
neuromuscular synaptic transmission	82	3	Syt1,alphaSnap,Snap25	0.00493765	16.4451
neuron development	650	7	Cam,shep,Sh,stai,Bsg,Rop,bsk	0.00352135	4.84077
neuron differentiation	830	8	Cam,14-3-3zeta,shep,Sh,stai,Bsg,Rop,bsk	0.00276399	4.33253
neuron maturation	58	2	shep,bsk	0.0262545	15.5
neuron projection development	496	6	Cam,Sh,stai,Bsg,Rop,bsk	0.00448263	5.4375
neuron projection extension	57	2	Sh,bsk	0.0255475	15.7719
neuron projection morphogenesis	452	4	Cam,Sh,Bsg,bsk	0.0462333	3.97788
neuron remodeling	56	2	shep,bsk	0.0249259	16.0536
neuronal dense core vesicle exocytosis	3	1	shi	0.0244628	149.833
neurotransmitter secretion	98	6	Syt1,shi,alphaSnap,Snap25,Rop,veli	8.41362e-06	27.5204
neurotransmitter transport	132	6	Syt1,shi,alphaSnap,Snap25,Rop,veli	3.31811e-05	20.4318
nicotinamide nucleotide metabolic process	58	3	Aldo,Eno,Pgi	0.00258337	23.25
nucleobase-containing compound catabolic process	212	3	Aldo,Eno,Pgi	0.0353237	6.36085
nucleobase-containing small molecule metabolic process	318	5	Aldo,Eno,Vha68-1,Gycalpha99B,Pgi	0.00433429	7.06761
nucleoside diphosphate catabolic process	31	3	Aldo,Eno,Pgi	0.00083136	43.5
nucleoside diphosphate metabolic process	39	3	Aldo,Eno,Pgi	0.00130431	34.5769
nucleoside phosphate catabolic process	52	3	Aldo,Eno,Pgi	0.00217187	25.9327
nucleoside phosphate metabolic process	267	5	Aldo,Eno,Vha68-1,Gycalpha99B,Pgi	0.00251272	8.4176
nucleoside triphosphate metabolic process	80	4	Aldo,Eno,Vha68-1,Pgi	0.000663114	22.475
nucleotide catabolic process	49	3	Aldo,Eno,Pgi	0.00196642	27.5204
nucleotide metabolic process	264	5	Aldo,Eno,Vha68-1,Gycalpha99B,Pgi	0.00248903	8.51326
oocyte anterior/posterior axis specification	89	2	Syt1,Rop	0.0457122	10.1011
oocyte axis specification	127	3	14-3-3zeta,Syt1,Rop	0.0135593	10.6181
oocyte construction	131	3	14-3-3zeta,Syt1,Rop	0.0144829	10.2939
oocyte development	144	3	14-3-3zeta,Syt1,Rop	0.0179724	9.36458
oocyte differentiation	166	3	14-3-3zeta,Syt1,Rop	0.0227799	8.12349
oogenesis	576	7	14-3-3zeta,Syt1,shi,stai,Rop,bsk,veli	0.00215125	5.46267
organelle fusion	92	3	Syt1,alphaSnap,Snap25	0.0063021	14.6576
organelle localization	248	4	shi,Snap25,Bsg,Rop	0.0111232	7.25
organelle localization by membrane tethering	43	2	Snap25,Rop	0.0184163	20.907
organelle membrane fusion	72	3	Syt1,alphaSnap,Snap25	0.00402612	18.7292
organelle organization	1776	9	Cam,14-3-3zeta,Syt1,shi,alphaSnap,Snap25,stai,Rtnl1,Bsg	0.0356958	2.27787
organic cyclic compound catabolic process	243	3	Aldo,Eno,Pgi	0.0449052	5.54938
organophosphate catabolic process	69	3	Aldo,Eno,Pgi	0.00373027	19.5435
organophosphate metabolic process	456	5	Aldo,Eno,Vha68-1,Gycalpha99B,Pgi	0.0144777	4.92873
ovulation	8	1	CaMKII	0.0466086	56.1875
peptidyl-threonine autophosphorylation	1	1	CaMKII	0.0116818	449.5
phosphate-containing compound metabolic process	976	10	Cam,14-3-3zeta,Aldo,shi,CaMKII,Eno,Vha68-1,Gycalpha99B, bsk,Pgi	0.000642163	4.60553
phosphorus metabolic process	986	10	Cam,14-3-3zeta,Aldo,shi,CaMKII,Eno,Vha68-1,Gycalpha99B, bsk,Pgi	0.000660624	4.55882
phosphorylation	440	5	Cam,14-3-3zeta,shi,CaMKII,bsk	0.012783	5.10795
photoreceptor cell differentiation	234	3	Cam,14-3-3zeta,Bsg	0.0426047	5.76282
phototransduction	60	2	Cam,Gycalpha99B	0.0276815	14.9833
phototransduction, visible light	29	2	Cam,Gycalpha99B	0.0102103	31
plasma membrane bounded cell projection morphogenesis	454	4	Cam,Sh,Bsg,bsk	0.0465103	3.96035
plasma membrane bounded cell projection organization	736	7	Cam,CaMKII,Sh,stai,Bsg,Rop,bsk	0.00533397	4.27514
pole plasm assembly	72	2	Syt1,Rop	0.0348723	12.4861
pole plasm mRNA localization	51	2	Syt1,Rop	0.0226198	17.6275
pole plasm oskar mRNA localization	47	2	Syt1,Rop	0.0202148	19.1277
pole plasm RNA localization	52	2	Syt1,Rop	0.0232453	17.2885
positive energy taxis	4	1	Gycalpha99B	0.0294975	112.375
positive phototaxis	4	1	Gycalpha99B	0.0294975	112.375
positive regulation of autophagy	51	2	shi,bsk	0.0226198	17.6275
positive regulation of dendrite development	2	1	Rop	0.0188519	224.75
positive regulation of membrane potential	2	1	Sh	0.0188519	224.75
positive regulation of synaptic transmission, dopaminergic	2	1	CaMKII	0.0188519	224.75
positive regulation of torso signaling pathway	2	1	14-3-3zeta	0.0188519	224.75
positive regulation of vesicle fusion	7	1	Syt1	0.0432635	64.2143
potassium ion homeostasis	14	2	nrv3,Atpalpha	0.00352135	64.2143
potassium ion import across plasma membrane	17	2	nrv3,Atpalpha	0.00448263	52.8824
potassium ion transmembrane transport	78	3	nrv3,Atpalpha,Sh	0.00456277	17.2885
potassium ion transport	82	3	nrv3,Atpalpha,Sh	0.00493765	16.4451
presynaptic dense core vesicle exocytosis	3	1	shi	0.0244628	149.833
presynaptic endocytosis	38	2	Syt1,shi	0.0152341	23.6579
proboscis extension reflex	6	2	shi,Sh	0.00115657	149.833
protein localization	828	6	14-3-3zeta,shi,alphaSnap,Bsg,Rop,veli	0.029279	3.25725
protein localization to basolateral plasma membrane	1	1	veli	0.0116818	449.5
protein localization to cell periphery	82	3	shi,Bsg,veli	0.00493765	16.4451
protein localization to membrane	188	3	shi,Bsg,veli	0.028674	7.17287
protein localization to plasma membrane	71	2	shi,Bsg	0.0348658	12.662
protein phosphorylation	326	4	Cam,shi,CaMKII,bsk	0.0221124	5.51534
protein-containing complex assembly	658	5	shi,alphaSnap,Sh,Snap25,Rop	0.0402654	3.41565
protein-containing complex disassembly	90	2	alphaSnap,stai	0.0462333	9.98889
proton transmembrane transport	85	2	Atpalpha,Vha68-1	0.0432635	10.5765
purine nucleoside diphosphate catabolic process	30	3	Aldo,Eno,Pgi	0.000824324	44.95
purine nucleoside diphosphate metabolic process	35	3	Aldo,Eno,Pgi	0.00103929	38.5286
purine nucleoside triphosphate metabolic process	71	4	Aldo,Eno,Vha68-1,Pgi	0.000558695	25.3239
purine nucleotide catabolic process	43	3	Aldo,Eno,Pgi	0.001553	31.3605
purine nucleotide metabolic process	228	5	Aldo,Eno,Vha68-1,Gycalpha99B,Pgi	0.00164452	9.85746
purine ribonucleoside diphosphate catabolic process	30	3	Aldo,Eno,Pgi	0.000824324	44.95
purine ribonucleoside diphosphate metabolic process	35	3	Aldo,Eno,Pgi	0.00103929	38.5286
purine ribonucleoside triphosphate metabolic process	70	4	Aldo,Eno,Vha68-1,Pgi	0.000558695	25.6857
purine ribonucleotide catabolic process	41	3	Aldo,Eno,Pgi	0.00137743	32.8902
purine ribonucleotide metabolic process	194	5	Aldo,Eno,Vha68-1,Gycalpha99B,Pgi	0.00103929	11.5851
purine-containing compound catabolic process	57	3	Aldo,Eno,Pgi	0.00251272	23.6579
purine-containing compound metabolic process	253	5	Aldo,Eno,Vha68-1,Gycalpha99B,Pgi	0.00218443	8.8834
pyridine nucleotide catabolic process	31	3	Aldo,Eno,Pgi	0.00083136	43.5
pyridine nucleotide metabolic process	58	3	Aldo,Eno,Pgi	0.00258337	23.25
pyridine-containing compound catabolic process	31	3	Aldo,Eno,Pgi	0.00083136	43.5
pyridine-containing compound metabolic process	63	3	Aldo,Eno,Pgi	0.00311982	21.4048
pyruvate metabolic process	46	3	Aldo,Eno,Pgi	0.0017392	29.3152
receptor-mediated endocytosis	68	2	Syt1,shi	0.0324664	13.2206
reflex	6	2	shi,Sh	0.00115657	149.833
regulated exocytosis	67	5	Syt1,shi,alphaSnap,Snap25,Rop	3.25816e-05	33.5448
regulation of biological process	4355	16	Cam,14-3-3zeta,Atpalpha,Syt1,shi,CaMKII,alphaSnap,fne,Sh, Snap25,stai,Rop,Gycalpha99B,bsk,Gbeta5,veli	0.0334219	1.65144
regulation of biological quality	944	9	14-3-3zeta,Atpalpha,Syt1,shi,CaMKII,Vha68-1,Sh,Snap25,veli	0.00163673	4.28549
regulation of catecholamine secretion	9	1	Syt1	0.0496956	49.9444
regulation of cell communication	958	8	Cam,14-3-3zeta,Syt1,shi,CaMKII,Sh,Snap25,bsk	0.00500549	3.75365
regulation of cellular component organization	749	6	Syt1,shi,CaMKII,stai,Rop,veli	0.0214419	3.6008
regulation of cellular response to phosphate starvation	3	1	bsk	0.0244628	149.833
regulation of cytokine production	6	1	CaMKII	0.0395844	74.9167
regulation of dopamine secretion	9	1	Syt1	0.0496956	49.9444
regulation of intracellular mRNA localization	29	2	Syt1,Rop	0.0102103	31
regulation of light-activated channel activity	1	1	Cam	0.0116818	449.5
regulation of localization	474	5	Cam,Syt1,CaMKII,Sh,Rop	0.0164639	4.74156
regulation of monoatomic ion transmembrane transport	62	2	Cam,Sh	0.029034	14.5
regulation of monoatomic ion transport	80	2	Cam,Sh	0.0402055	11.2375
regulation of neuronal synaptic plasticity	14	2	shi,Snap25	0.00352135	64.2143
regulation of ovulation	3	1	CaMKII	0.0244628	149.833
regulation of pole plasm oskar mRNA localization	25	2	Syt1,Rop	0.0078541	35.96
regulation of reproductive process	123	4	Syt1,CaMKII,Rop,bsk	0.00180327	14.6179
regulation of response to extracellular stimulus	6	1	bsk	0.0395844	74.9167
regulation of response to nutrient levels	6	1	bsk	0.0395844	74.9167
regulation of short-term neuronal synaptic plasticity	7	2	shi,Snap25	0.00137743	128.429
regulation of signaling	953	7	Cam,14-3-3zeta,Syt1,shi,CaMKII,Sh,Snap25	0.0179724	3.30168
regulation of synapse structure or activity	196	5	Syt1,shi,CaMKII,Sh,veli	0.00104446	11.4668
regulation of synaptic plasticity	36	2	shi,Snap25	0.0141719	24.9722
regulation of synaptic transmission, dopaminergic	3	1	CaMKII	0.0244628	149.833
regulation of torso signaling pathway	9	1	14-3-3zeta	0.0496956	49.9444
regulation of transmembrane transport	63	2	Cam,Sh	0.0294975	14.2698
regulation of trans-synaptic signaling	155	5	Syt1,shi,CaMKII,Sh,Snap25	0.000613766	14.5
regulation of tube architecture, open tracheal system	92	2	Atpalpha,shi	0.0466086	9.77174
reproduction	1524	11	14-3-3zeta,Syt1,shi,CaMKII,shep,fne,Sh,stai,Rop,bsk,veli	0.00218443	3.24442
reproductive behavior	166	4	CaMKII,shep,fne,Sh	0.00371794	10.8313
reproductive process	1273	11	14-3-3zeta,Syt1,shi,CaMKII,shep,fne,Sh,stai,Rop,bsk,veli	0.00083136	3.88413
response to abiotic stimulus	423	10	Cam,nrv3,14-3-3zeta,Atpalpha,Vha68-1,shep,Sh,Rop,Gycalpha99B,bsk	4.70719e-06	10.6265
response to arsenic-containing substance	9	1	bsk	0.0496956	49.9444
response to auditory stimulus	8	1	nrv3	0.0466086	56.1875
response to cadmium ion	9	1	bsk	0.0496956	49.9444
response to calcium ion	9	1	Syt1	0.0496956	49.9444
response to catecholamine	19	2	Sh,Gbeta5	0.00493765	47.3158
response to chemical	1009	7	Cam,Syt1,shi,Vha68-1,Sh,bsk,Gbeta5	0.0218097	3.11843
response to dopamine	19	2	Sh,Gbeta5	0.00493765	47.3158
response to ether	3	1	Sh	0.0244628	149.833
response to external stimulus	901	9	Cam,nrv3,Atpalpha,shi,CaMKII,shep,Sh,Gycalpha99B,bsk	0.00132045	4.49001
response to extracellular stimulus	182	4	shi,CaMKII,Sh,bsk	0.00451407	9.87912
response to inorganic substance	96	2	Syt1,bsk	0.0496956	9.36458
response to light intensity	9	1	Cam	0.0496956	49.9444
response to light stimulus	147	4	Cam,Sh,Rop,Gycalpha99B	0.002668	12.2313
response to mechanical stimulus	40	2	nrv3,Atpalpha	0.0165745	22.475
response to metal ion	57	2	Syt1,bsk	0.0255475	15.7719
response to monoamine	19	2	Sh,Gbeta5	0.00493765	47.3158
response to nutrient	16	2	shi,Sh	0.00417811	56.1875
response to nutrient levels	180	4	shi,CaMKII,Sh,bsk	0.00448263	9.98889
response to oxygen levels	74	2	Vha68-1,Gycalpha99B	0.0362785	12.1486
response to oxygen-containing compound	355	4	Cam,Sh,bsk,Gbeta5	0.0264748	5.06479
response to radiation	183	4	Cam,Sh,Rop,Gycalpha99B	0.00456277	9.82514
response to stimulus	3036	14	Cam,nrv3,14-3-3zeta,Atpalpha,Syt1,shi,CaMKII,Vha68-1,shep,Sh,Rop,Gycalpha99B,bsk,Gbeta5	0.0116818	2.07279
response to temperature stimulus	130	3	14-3-3zeta,Atpalpha,bsk	0.0142964	10.3731
rhodopsin mediated signaling pathway	23	2	Cam,Gycalpha99B	0.0067787	39.087
rhythmic synaptic transmission	2	1	Syt1	0.0188519	224.75
ribonucleoside diphosphate catabolic process	30	3	Aldo,Eno,Pgi	0.000824324	44.95
ribonucleoside diphosphate metabolic process	37	3	Aldo,Eno,Pgi	0.00115987	36.4459
ribonucleoside triphosphate metabolic process	75	4	Aldo,Eno,Vha68-1,Pgi	0.000621561	23.9733
ribonucleotide catabolic process	41	3	Aldo,Eno,Pgi	0.00137743	32.8902
ribonucleotide metabolic process	208	5	Aldo,Eno,Vha68-1,Gycalpha99B,Pgi	0.00130431	10.8053
ribose phosphate metabolic process	215	5	Aldo,Eno,Vha68-1,Gycalpha99B,Pgi	0.00137743	10.4535
secretion	249	6	Syt1,shi,alphaSnap,Snap25,Rop,veli	0.000531843	10.8313
secretion by cell	233	6	Syt1,shi,alphaSnap,Snap25,Rop,veli	0.000436295	11.5751
secretory granule localization	6	1	shi	0.0395844	74.9167
sensory organ morphogenesis	326	4	Cam,14-3-3zeta,shi,alphaSnap	0.0221124	5.51534
sensory perception	421	5	Cam,nrv3,Atpalpha,Sh,Gycalpha99B	0.011254	5.33848
sensory perception of mechanical stimulus	88	3	Cam,nrv3,Atpalpha	0.00568765	15.3239
sensory perception of sound	72	3	Cam,nrv3,Atpalpha	0.00402612	18.7292
sensory system development	399	4	Cam,14-3-3zeta,shi,alphaSnap	0.0348723	4.50627
sexual reproduction	1213	8	14-3-3zeta,Syt1,shi,CaMKII,stai,Rop,bsk,veli	0.0174311	2.96455
signal release	137	6	Syt1,shi,alphaSnap,Snap25,Rop,veli	3.81639e-05	19.6861
signal release from synapse	98	6	Syt1,shi,alphaSnap,Snap25,Rop,veli	8.41362e-06	27.5204
signaling	1977	14	Cam,14-3-3zeta,Atpalpha,Syt1,shi,CaMKII,alphaSnap,Sh, Snap25,Rop,Gycalpha99B,bsk,Gbeta5,veli	0.000610536	3.18311
SNARE complex disassembly	4	1	alphaSnap	0.0294975	112.375
sodium ion export across plasma membrane	9	2	nrv3,Atpalpha	0.00196642	99.8889
sodium ion homeostasis	11	2	nrv3,Atpalpha	0.00250352	81.7273
sprouting of injured axon	8	1	bsk	0.0466086	56.1875
synapse assembly	175	4	Atpalpha,CaMKII,stai,veli	0.00417811	10.2743
synapse organization	310	4	Atpalpha,CaMKII,stai,veli	0.0193395	5.8
synaptic assembly at neuromuscular junction	143	4	Atpalpha,CaMKII,stai,veli	0.00250352	12.5734
synaptic signaling	330	9	Atpalpha,Syt1,shi,CaMKII,alphaSnap,Sh,Snap25,Rop,veli	4.70719e-06	12.2591
synaptic vesicle budding	4	1	shi	0.0294975	112.375
synaptic vesicle budding from presynaptic endocytic zone membrane	2	1	shi	0.0188519	224.75
synaptic vesicle cycle	108	5	Syt1,shi,alphaSnap,Snap25,Rop	0.000214228	20.8102
synaptic vesicle endocytosis	38	2	Syt1,shi	0.0152341	23.6579
synaptic vesicle endosomal processing	14	2	Syt1,shi	0.00352135	64.2143
synaptic vesicle exocytosis	59	5	Syt1,shi,alphaSnap,Snap25,Rop	1.88034e-05	38.0932
synaptic vesicle fusion to presynaptic active zone membrane	10	2	alphaSnap,Snap25	0.00218443	89.9
synaptic vesicle localization	26	3	shi,Snap25,Rop	0.000642163	51.8654
synaptic vesicle membrane organization	15	3	shi,alphaSnap,Snap25	0.000223246	89.9
synaptic vesicle priming	15	3	alphaSnap,Snap25,Rop	0.000223246	89.9
synaptic vesicle recycling	44	2	Syt1,shi	0.0188519	20.4318
synaptic vesicle recycling via endosome	12	2	Syt1,shi	0.00276399	74.9167
synaptic vesicle transport	23	3	shi,Snap25,Rop	0.000558695	58.6304
system development	1520	13	Cam,14-3-3zeta,Atpalpha,shi,CaMKII,alphaSnap,shep,Sh,stai, Bsg,Rop,bsk,veli	0.000283558	3.84441
system process	717	9	Cam,nrv3,14-3-3zeta,Atpalpha,shi,CaMKII,Sh,Gycalpha99B,bsk	0.000531843	5.64226
tissue development	674	6	Aldo,shi,stai,Rop,bsk,veli	0.0149247	4.00148
tissue migration	175	4	shi,stai,bsk,veli	0.00417811	10.2743
transport	2021	13	Cam,nrv3,Atpalpha,Syt1,shi,alphaSnap,Vha68-1,Sh,Snap25, stai,Rop,bsk,veli	0.00167588	2.89139
trans-synaptic signaling	322	9	Atpalpha,Syt1,shi,CaMKII,alphaSnap,Sh,Snap25,Rop,veli	4.70719e-06	12.5637
vesicle docking	35	2	Snap25,Rop	0.0135593	25.6857
vesicle docking involved in exocytosis	32	2	Snap25,Rop	0.0116818	28.0938
vesicle fusion	70	3	Syt1,alphaSnap,Snap25	0.00380992	19.2643
vesicle fusion to plasma membrane	12	2	alphaSnap,Snap25	0.00276399	74.9167
vesicle localization	75	3	shi,Snap25,Rop	0.00433429	17.98
vesicle organization	140	4	Syt1,shi,alphaSnap,Snap25	0.00238999	12.8429
vesicle-mediated transport	588	7	Syt1,shi,alphaSnap,Snap25,Rop,bsk,veli	0.00228822	5.35119
vesicle-mediated transport in synapse	109	5	Syt1,shi,alphaSnap,Snap25,Rop	0.000214228	20.6193
visual system development	399	4	Cam,14-3-3zeta,shi,alphaSnap	0.0348723	4.50627
vitellogenesis	8	1	shi	0.0466086	56.1875
wound healing, spreading of cells	9	1	bsk	0.0496956	49.9444
wound healing, spreading of epidermal cells	7	1	bsk	0.0432635	64.2143
Human M30 cluster				320	genes
term	term_size	nGenes/intersection_size	Gene names	FDR	Fold enrichment
acidic amino acid transport	67	5	SLC17A6,APBA1,SLC25A12,SYT4,STXBP1	0.0253906	5.46856
actin filament-based movement	129	9	FGF12,MYO1B,FGF13,SCN1A,CACNA1C,KCNJ3,CACNB2,SCN4B,MYO5A	0.00148563	5.11247
actin-mediated cell contraction	102	7	FGF12,FGF13,SCN1A,CACNA1C,KCNJ3,CACNB2,SCN4B	0.0075878	5.02893
action potential	144	19	KCNAB2,NRCAM,CNTNAP1,KCNA1,FGF12,YWHAH,FGF13, SOD1,SCN1A,CACNA1C,CALM3,CHRNB2,KCNJ3,CACNB2, KCNC2,SCN4B,KCNA2,KCNQ3,SCN8A	2.05462e-11	9.66872
action potential initiation	3	2	SOD1,KCNQ3	0.00799242	48.8525
action potential propagation	9	3	NRCAM,CNTNAP1,SCN1A	0.00345816	24.4262
adult behavior	149	10	ADAM22,GABRG2,FGF12,EPHA4,SCN1A,NLGN4X,UCHL1, CHRNB2,OXR1,CEND1	0.000944018	4.91804
adult locomotory behavior	87	7	ADAM22,FGF12,EPHA4,SCN1A,UCHL1,OXR1,CEND1	0.00336121	5.89599
adult walking behavior	33	5	EPHA4,SCN1A,UCHL1,OXR1,CEND1	0.00162922	11.1028
amine transport	105	8	SYT13,SYT1,SYT4,STXBP1,SV2A,CHRNB2,KCNA2,SYT3	0.00193555	5.58314
amyloid precursor protein metabolic process	74	5	EPHA4,RTN3,RTN1,SLC2A13,NSG1	0.0360513	4.95127
amyloid-beta formation	44	4	EPHA4,RTN3,RTN1,SLC2A13	0.0321947	6.6617
anatomical structure development	5899	128	ARHGAP44,ADAM22,GABRA1,FSTL4,CAMK2B,TRO,SYT1, CRMP1,RASAL2,PAK3,RBFOX1,IMPG2,EPB41L3,SNX10,NRCAM,SLC17A6,UPRT,SEZ6L,NEFH,CPNE6,MCF2,FGF14,FGF9,STMN2,GPI,MAST1,TFPT,RAB3A,PBX4,LIMK1,APBA1,SH3GL2,CNTNAP1,UNC119,FBXW7,KCNA1,CD83,CAP2,GPLD1,GABRG2,FGF12,IFT57,ADAM23,EPHA4,B4GALT6,SLITRK3,CIT,PANK2,PCSK2,YWHAH,FOXP2,CCDC136,KCNC1,FGF13,SULT4A1,SNAP25,SYT4,ATP8A2,RTN3,CCNB1,VAV3,B4GALNT1,ACVR1B,STXBP1,…	1.03276e-07	1.59005
anatomical structure morphogenesis	2684	61	ARHGAP44,FSTL4,CAMK2B,SYT1,PAK3,IMPG2,EPB41L3,SNX10,NRCAM,SLC17A6,NEFH,CPNE6,MCF2,FGF9,GPI,RAB3A,PBX4,LIMK1,SH3GL2,CNTNAP1,FBXW7,CAP2,GPLD1,IFT57,EPHA4,B4GALT6,SLITRK3,PANK2,YWHAH,CCDC136,FGF13,SULT4A1,SNAP25,SYT4,ATP8A2,VAV3,STXBP1,PRICKLE1,SOD1,CPNE9,CNTN4,CDH18,RSPO3,GAS2,PAK1,ALDOA,CNTN5,CACNA1C,THY1,UCHL1,CHRNB2,AGGF1,MAP6,GAP43,KCNA2,SLIT3,CEND1,NELL2,ANXA6,L1CAM,SYT3	0.000904553	1.66543
anterograde trans-synaptic signaling	750	49	ARHGAP44,GABRA3,GABRA1,CAMK2B,SYT1,AMPH,SLC17A6,NEFH,LIN7B,RAB3A,DNM1,APBA1,UNC119,GABRA4,GABRG2,FGF12,GLS,EPHA4,SLITRK3,NAPB,YWHAH,SNAP25,SYT4,STXBP1,GABBR2,CLSTN3,CBLN2,CNTN4,GABRB2,NLGN4X,INA,GPR158,NPTN,SV2A,CHRNB2,CADPS,CACNB2,GABRB3,CACNG2,NSG1,CPLX1,YWHAG,PRKCE,GRIN1,CHRM2,KCNQ3,SV2B,HAPLN4,GABRD	3.60236e-17	4.78754
atrial cardiac muscle cell action potential	18	3	CACNA1C,KCNJ3,CACNB2	0.0211557	12.2131
atrial cardiac muscle cell to AV node cell communication	18	3	CACNA1C,KCNJ3,CACNB2	0.0211557	12.2131
atrial cardiac muscle cell to AV node cell signaling	18	3	CACNA1C,KCNJ3,CACNB2	0.0211557	12.2131
AV node cell action potential	10	3	CACNA1C,CACNB2,SCN4B	0.00468849	21.9836
AV node cell to bundle of His cell communication	12	3	CACNA1C,CACNB2,SCN4B	0.0075878	18.3197
AV node cell to bundle of His cell signaling	10	3	CACNA1C,CACNB2,SCN4B	0.00468849	21.9836
axo-dendritic transport	77	5	AP3B2,APBA1,CALY,SOD1,UCHL1	0.0414331	4.75836
axon development	527	29	FSTL4,PAK3,NRCAM,NEFH,MCF2,RAB3A,LIMK1,CNTNAP1,KCNA1,EPHA4,B4GALT6,SLITRK3,FGF13,SNAP25,ATP8A2,STXBP1,PRICKLE1,CNTN4,PAK1,CNTN5,THY1,UCHL1,NMNAT2,CHRNB2,MAP6,GAP43,SLIT3,NELL2,L1CAM	2.04489e-08	4.03242
axon target recognition	3	2	STXBP1,UCHL1	0.00799242	48.8525
axonal fasciculation	20	3	NRCAM,EPHA4,CNTN4	0.0271725	10.9918
axonogenesis	466	27	FSTL4,PAK3,NRCAM,NEFH,MCF2,RAB3A,LIMK1,CNTNAP1,EPHA4,B4GALT6,SLITRK3,FGF13,SNAP25,ATP8A2,STXBP1,PRICKLE1,CNTN4,PAK1,CNTN5,THY1,UCHL1,CHRNB2,MAP6,GAP43, SLIT3,NELL2,L1CAM	2.72437e-08	4.24576
behavior	662	25	ADAM22,GPI,APBA1,GABRG2,FGF12,GLS,EPHA4,FGF13, SNAP25,SYT4,ATP8A2,MRAP2,B4GALNT1,SOD1,SCN1A,NLGN4X,UCHL1,AFF2,CHRNB2,OXR1,PRKCE,GRIN1,KCNA2,KCNQ3,CEND1	0.000178772	2.76732
biological regulation	12680	206	MAP3K9,ARHGAP44,ADAM22,GABRA3,SYT13,GABRA1,PHF23,FSTL4,CDK14,CAMK2B,SNAP91,TRO,SYT1,KCNAB2,ATP1B3,GNB5,CRMP1,PANX2,RASAL2,PAK3,AMPH,RBFOX1,EPB41L3,NRCAM,SLC17A6,SLC7A8,UPRT,CDC7,SEZ6L,NEFH,VTI1B,CPNE6,EEF1A2,MCF2,FGF14,FGF9,STMN2,NCALD,LIN7B,GPI,ATP1A3,MAST1,TFPT,RAB3A,PBX4,TSPAN13,LIMK1,DNM1,ELAVL2,APBA1,SH3GL2,MAPK8,CNTNAP1,UNC119,GABRA4,INPP4B,FBXW7,KCNA1,CD83,CAP2,GPLD1,PDE10A,GABRG2,FGF12,IF…	0.000754547	1.19049
brain development	736	27	NRCAM,FGF9,MAST1,PBX4,KCNA1,YWHAH,FOXP2,KCNC1,FGF13,RTN3,TUBB2A,RTN1,CNTN4,NLGN4X,INA,CNTN5,GPR158,AFF2,CALM3,CHRNB2,UQCRQ,KCNC2,GRIN1,KCNA2,PSMG1,CEND1,TOX	0.000137195	2.68821
calcium ion homeostasis	334	12	SNX10,GPR12,CACNA1C,THY1,NPTN,SV2A,CALM3,CACNB2,PRKCE,GRIN1,SV2B,ANXA6	0.0256668	2.63277
calcium ion transmembrane transport	342	13	GNB5,TSPAN13,SLC25A12,SCN1A,CACNA1C,THY1,CALM3,CACNB2,CACNG2,PRKCE,GRIN1,SCN8A,ANXA6	0.0119924	2.78545
calcium ion transport	436	15	CAMK2B,GNB5,TSPAN13,SLC25A12,SCN1A,CACNA1C,THY1,CALM3,CHRNB2,CACNB2,CACNG2,PRKCE,GRIN1,SCN8A,ANXA6	0.0133709	2.52106
calcium ion-regulated exocytosis of neurotransmitter	21	5	SYT1,RAB3A,SNAP25,SYT4,STXBP1	0.000259366	17.4473
calcium-ion regulated exocytosis	65	8	SYT13,SYT1,RAB3A,SNAP25,SYT4,STXBP1,CADPS,SYT3	0.000118679	9.01892
cardiac conduction	95	6	ATP1A3,CACNA1C,CALM3,KCNJ3,CACNB2,SCN4B	0.0225667	4.62813
cardiac muscle cell action potential	72	8	FGF12,FGF13,SCN1A,CACNA1C,CALM3,KCNJ3,CACNB2,SCN4B	0.000213721	8.14208
cardiac muscle cell action potential involved in contraction	50	6	FGF12,SCN1A,CACNA1C,KCNJ3,CACNB2,SCN4B	0.00128847	8.79345
cardiac muscle cell contraction	72	7	FGF12,FGF13,SCN1A,CACNA1C,KCNJ3,CACNB2,SCN4B	0.00124648	7.12432
cardiac muscle contraction	135	8	FGF12,FGF13,SCN1A,CACNA1C,CALM3,KCNJ3,CACNB2,SCN4B	0.00799242	4.34244
catecholamine secretion	59	6	SYT13,SYT1,SYT4,CHRNB2,KCNA2,SYT3	0.00270948	7.45208
catecholamine transport	75	6	SYT13,SYT1,SYT4,CHRNB2,KCNA2,SYT3	0.0080917	5.8623
cell communication	6537	141	MAP3K9,ARHGAP44,GABRA3,SYT13,GABRA1,FSTL4,CDK14,CAMK2B,SYT1,GNB5,PANX2,RASAL2,PAK3,AMPH,NRCAM,SLC17A6,CDC7,SEZ6L,NEFH,MCF2,FGF14,FGF9,NCALD,LIN7B,GPI,ATP1A3,MAST1,TFPT,RAB3A,LIMK1,DNM1,APBA1,SH3GL2,MAPK8,CNTNAP1,UNC119,GABRA4,INPP4B,FBXW7,KCNA1,CD83,CAP2,GPLD1,PDE10A,GABRG2,FGF12,IFT57,GLS,EPHA4,SIPA1L2,SLITRK3,LRRC39,CIT,NAPB,PLEKHG3,YWHAH,FGF13,CALY,SNAP25,SYT4,GPR12,CCNB1,VAV3,MRAP2,ACVR1B,STX…	1.04148e-08	1.58059
cell communication by electrical coupling	34	4	ATP1A3,KCNA1,CACNA1C,CALM3	0.0143531	8.62103
cell communication involved in cardiac conduction	57	6	ATP1A3,CACNA1C,CALM3,KCNJ3,CACNB2,SCN4B	0.00233655	7.71355
cell development	2819	65	ARHGAP44,ADAM22,FSTL4,CAMK2B,SYT1,CRMP1,PAK3,EPB41L3,SNX10,NRCAM,NEFH,CPNE6,MCF2,STMN2,RAB3A,PBX4,LIMK1,SH3GL2,CNTNAP1,FBXW7,KCNA1,CD83,EPHA4,B4GALT6,SLITRK3,PANK2,YWHAH,CCDC136,FGF13,SULT4A1,SNAP25,SYT4,ATP8A2,ACVR1B,STXBP1,ARL3,PRICKLE1,SOD1,CPNE9,CNTN4,GABRB2,PAK1,CNTN5,THY1,UCHL1,RAB6B,NPTN,NMNAT2,CHRNB2,SLC9B2,UQCRQ,MAP6,GAP43,RASGRP1,OPCML,TUBA8,KCNQ3,SLIT3,NELL2,INPP5J,HAPLN4,ANXA6,TOX,L1C…	0.000367977	1.68965
cell differentiation	4366	84	ARHGAP44,ADAM22,FSTL4,CAMK2B,SYT1,CRMP1,PAK3,RBFOX1,EPB41L3,SNX10,NRCAM,NEFH,CPNE6,MCF2,FGF9,STMN2,RAB3A,PBX4,LIMK1,SH3GL2,CNTNAP1,FBXW7,KCNA1,CD83,GPLD1,EPHA4,B4GALT6,SLITRK3,CIT,SEPT6,PANK2,YWHAH, CCDC136,FGF13,SULT4A1,SNAP25,SYT4,ATP8A2,RTN3, ACVR1B,STXBP1,ARL3,PRKG2,PRICKLE1,MDGA2,RTN1,SOD1,CPNE9,CNTN4,GABRB2,NLGN4X,INA,PAK1,FAM57B,CNTN5,THY1,UCHL1,RAB6B,NPTN,NMNAT2,CHRNB2,CDS1,SLC9B2,AGGF1,U…	0.00594999	1.40985
cell growth	499	15	FSTL4,SYT1,NRCAM,CPNE6,LIMK1,SH3GL2,FGF13,SYT4,ACVR1B,PRICKLE1,CLSTN3,CPNE9,SLIT3,L1CAM,SYT3	0.038699	2.20277
cell junction assembly	449	22	GABRA1,EPB41L3,NRCAM,CNTNAP1,GABRG2,SLITRK3,FGF13,SNAP25,CLSTN3,CBLN2,CDH18,GABRB2,NLGN4X,CNTN5,THY1,NPTN,CHRNB2,GABRB3,GAP43,LINGO2,HAPLN4,IL1RAP	1.52306e-05	3.5905
cell junction organization	759	38	ARHGAP44,GABRA1,CAMK2B,PAK3,EPB41L3,NRCAM,SEZ6L,NEFH,CPNE6,RAB3A,CNTNAP1,PPFIBP1,CAP2,GABRG2,EPHA4,SLITRK3,FGF13,SNAP25,PRICKLE1,CLSTN3,CBLN2,CDH18,GABRB2,NLGN4X,INA,CNTN5,GPR158,THY1,NPTN,CHRNB2,CACNB2,GABRB3,CACNG2,GAP43,LINGO2,HAPLN4,IL1RAP,L1CAM	6.2079e-10	3.66876
cell morphogenesis	986	43	ARHGAP44,FSTL4,CAMK2B,SYT1,PAK3,EPB41L3,NRCAM,NEFH,CPNE6,MCF2,RAB3A,LIMK1,SH3GL2,CNTNAP1,CAP2,EPHA4,B4GALT6,SLITRK3,YWHAH,FGF13,SULT4A1,SNAP25,SYT4,ATP8A2,STXBP1,PRICKLE1,SOD1,CPNE9,CNTN4,CDH18,GAS2,PAK1,ALDOA,CNTN5,THY1,UCHL1,CHRNB2,MAP6,GAP43,SLIT3,NELL2,L1CAM,SYT3	1.84755e-09	3.19573
cell morphogenesis involved in neuron differentiation	597	32	ARHGAP44,FSTL4,CAMK2B,PAK3,NRCAM,NEFH,MCF2,RAB3A,LIMK1,CNTNAP1,EPHA4,B4GALT6,SLITRK3,YWHAH,FGF13,SULT4A1,SNAP25,ATP8A2,STXBP1,PRICKLE1,SOD1,CNTN4,PAK1,CNTN5,THY1,UCHL1,CHRNB2,MAP6,GAP43,SLIT3,NELL2,L1CAM	4.89431e-09	3.92784
cell projection morphogenesis	676	38	ARHGAP44,FSTL4,CAMK2B,SYT1,PAK3,EPB41L3,NRCAM,NEFH,CPNE6,MCF2,RAB3A,LIMK1,SH3GL2,CNTNAP1,EPHA4, B4GALT6,SLITRK3,YWHAH,FGF13,SULT4A1,SNAP25,SYT4,ATP8A2,STXBP1,PRICKLE1,CPNE9,CNTN4,PAK1,CNTN5,THY1, UCHL1,CHRNB2,MAP6,GAP43,SLIT3,NELL2,L1CAM,SYT3	2.45823e-11	4.11922
cell projection organization	1613	56	ARHGAP44,FSTL4,CAMK2B,SYT1,CRMP1,PAK3,EPB41L3,SNX10,NRCAM,NEFH,CPNE6,MCF2,STMN2,ATP1A3,RAB3A,LIMK1,SH3GL2,CNTNAP1,KCNA1,IFT57,EPHA4,B4GALT6,SLITRK3,ODF2L,SEPT6,YWHAH,FGF13,SULT4A1,SNAP25,SYT4,ATP8A2,VAV3,STXBP1,ARL3,PRICKLE1,SOD1,CPNE9,CNTN4,PAK1,CNTN5,CENPJ,THY1,UCHL1,RAB6B,NPTN,NMNAT2,CHRNB2,MAP6,GAP43,GPR22,SLIT3,NELL2,INPP5J,TOX,L1CAM,SYT3	7.2007e-09	2.54409
cell-cell signaling	1704	68	ARHGAP44,GABRA3,SYT13,GABRA1,CDK14,CAMK2B,SYT1,PANX2,AMPH,SLC17A6,NEFH,FGF14,FGF9,LIN7B,RAB3A,DNM1,APBA1,UNC119,GABRA4,GPLD1,GABRG2,FGF12,GLS,EPHA4,SLITRK3,NAPB,YWHAH,FGF13,SNAP25,SYT4,STXBP1,GABBR2,PRICKLE1,CLSTN3,CBLN2,CNTN4,GABRB2,RSPO3,NLGN4X,INA,GPR158,CACNA1C,PFKM,THY1,NPTN,SV2A,CHRNB2,KCNJ3,VSNL1,CADPS,SLC9B2,CACNB2,GABRB3,CACNG2,NSG1,CPLX1,YWHAG,PRKCE,GRIN1,SCN4B,KCNA2,CHRM2,KCNQ3,SV2B,HA…	1.43852e-13	2.92427
cell-cell signaling involved in cardiac conduction	32	4	CACNA1C,KCNJ3,CACNB2,SCN4B	0.0119924	9.15984
cellular anatomical entity morphogenesis	785	39	ARHGAP44,FSTL4,CAMK2B,SYT1,PAK3,EPB41L3,NRCAM,NEFH,CPNE6,MCF2,RAB3A,LIMK1,SH3GL2,CNTNAP1,EPHA4, B4GALT6,SLITRK3,YWHAH,CCDC136,FGF13,SULT4A1,SNAP25,SYT4,ATP8A2,STXBP1,PRICKLE1,CPNE9,CNTN4,PAK1,CNTN5,THY1,UCHL1,CHRNB2,MAP6,GAP43,SLIT3,NELL2,L1CAM,SYT3	4.26873e-10	3.6406
cellular component organization	8151	144	ARHGAP44,GABRA1,PHF23,FSTL4,CAMK2B,SNAP91,SYT1,REEP1,CRMP1,PAK3,IMPG2,EPB41L3,SNX10,NRCAM,SEZ6L,NEFH,VTI1B,CPNE6,MCF2,AP3B2,STMN2,NEFM,ATP1A3,MAST1,TFPT,RAB3A,LIMK1,DNM1,APBA1,SH3GL2,MAPK8,CNTNAP1,UNC119,FBXW7,PPFIBP1,KCNA1,CAP2,GABRG2,IFT57,ATP6V1A,GLS,EPHA4,B4GALT6,MTRF1,SLITRK3,ODF2L,CKS2,SEPT6,NAPB, TUBA4A,YWHAH,CCDC136,MYO1B,KCNC1,FGF13,SULT4A1,CALY,REEP2,SNAP25,SYT4,ATP8A2,RTN3,CCNB1,VAV3,B…	0.00113436	1.29458
cellular component organization or biogenesis	8361	144	ARHGAP44,GABRA1,PHF23,FSTL4,CAMK2B,SNAP91,SYT1,REEP1,CRMP1,PAK3,IMPG2,EPB41L3,SNX10,NRCAM,SEZ6L,NEFH,VTI1B,CPNE6,MCF2,AP3B2,STMN2,NEFM,ATP1A3,MAST1,TFPT,RAB3A,LIMK1,DNM1,APBA1,SH3GL2,MAPK8,CNTNAP1,UNC119,FBXW7,PPFIBP1,KCNA1,CAP2,GABRG2,IFT57,ATP6V1A,GLS,EPHA4,B4GALT6,MTRF1,SLITRK3,ODF2L,CKS2,SEPT6,NAPB, TUBA4A,YWHAH,CCDC136,MYO1B,KCNC1,FGF13,SULT4A1,CALY,REEP2,SNAP25,SYT4,ATP8A2,RTN3,CCNB1,VAV3,B…	0.00350496	1.26207
cellular developmental process	4367	84	ARHGAP44,ADAM22,FSTL4,CAMK2B,SYT1,CRMP1,PAK3,RBFOX1,EPB41L3,SNX10,NRCAM,NEFH,CPNE6,MCF2,FGF9,STMN2,RAB3A,PBX4,LIMK1,SH3GL2,CNTNAP1,FBXW7,KCNA1,CD83,GPLD1,EPHA4,B4GALT6,SLITRK3,CIT,SEPT6,PANK2,YWHAH, CCDC136,FGF13,SULT4A1,SNAP25,SYT4,ATP8A2,RTN3, ACVR1B,STXBP1,ARL3,PRKG2,PRICKLE1,MDGA2,RTN1,SOD1,CPNE9,CNTN4,GABRB2,NLGN4X,INA,PAK1,FAM57B,CNTN5,THY1,UCHL1,RAB6B,NPTN,NMNAT2,CHRNB2,CDS1,SLC9B2,AGGF1,U…	0.00596895	1.40953
cellular homeostasis	831	24	ATP1B3,SNX10,ATP1A3,FBXW7,GPLD1,ATP6V1A,GLS,GPR12,SOD1,XPR1,ALDOA,CACNA1C,PFKM,THY1,NPTN,SV2A,CALM3,VSNL1,SLC9B2,CACNB2,PRKCE,NELL2,SV2B,ANXA6	0.00724405	2.11635
cellular localization	3621	88	ARHGAP44,ADAM22,SNAP91,SYT1,REEP1,KCNAB2,ATP1B3,AMPH,IMPG2,EPB41L3,SNX10,NRCAM,SLC17A6,NEFH,VTI1B,FGF9,AAGAB,AP3B2,LIN7B,RAB3A,DNM1,APBA1,SH3GL2,MAPK8,CNTNAP1,UNC119,FBXW7,KCNA1,GPLD1,IFT57,ATP6V1A,EHBP1,SLITRK3,NAPB,YWHAH,MYO1B,FGF13,DPP6,CALY,REEP2,SNAP25,SYT4,CCNB1,TIMM17A,MRAP2,STXBP1,ARL3,PRKG2,PRICKLE1,CLSTN3,RAB15,SOD1,SCN1A,NLGN4X,PAK1,GPR158,CACNA1C,CENPJ,PFKM,RAB3C,THY1,UCHL1,RAB6B,SV2A…	8.83261e-07	1.78087
cellular macromolecule localization	2742	62	ARHGAP44,ADAM22,SNAP91,REEP1,KCNAB2,ATP1B3,IMPG2,EPB41L3,SNX10,NRCAM,VTI1B,FGF9,AAGAB,AP3B2,LIN7B,RAB3A,APBA1,MAPK8,CNTNAP1,UNC119,FBXW7,KCNA1,GPLD1,EHBP1,SLITRK3,NAPB,YWHAH,FGF13,DPP6,REEP2,SNAP25,SYT4,TIMM17A,MRAP2,STXBP1,ARL3,PRKG2,PRICKLE1,CLSTN3,RAB15,PAK1,GPR158,CENPJ,PFKM,RAB3C,THY1,RAB6B,VSNL1,CADPS,SLC9B2,CACNB2,CCDC68,CACNG2,NSG1,CPLX1,YWHAG, PRKCE,CLTB,ZDHHC22,KCNQ3,MYO5A,CHML	0.000903895	1.65692
cellular response to calcium ion	88	9	SYT13,SYT1,CPNE6,GPLD1,SYT4,CPNE9,CPNE7,KCNQ3,SYT3	0.000133211	7.49442
cellular response to chemical stimulus	2683	53	SYT13,SYT1,GNB5,IPCEF1,PAK3,SNX10,NEFH,CPNE6,MCF2,ATP1A3,MAPK8,KCNA1,GPLD1,GABRG2,ATP6V1A,ADAM23,EPHA4,YWHAH,KCNC1,CALY,SYT4,VAV3,TBC1D4,STXBP1,CYP2C8,RDH12,SOD1,CPNE9,NCEH1,GABRB2,INA,PAK1,UCHL1,CHRNB2,VSNL1,SLC9B2,OXR1,KCNC2,GABRB3,NSG1,YWHAG,PRKCE,GPR22,GRIN1,CPNE7,CHRM2,KCNQ3,SLIT3,GNG2,IL1RAP,ESRRG,MYO5A,SYT3	0.0360513	1.44755
cellular response to histamine	7	3	GABRG2,GABRB2,GABRB3	0.0017169	31.4052
cellular response to inorganic substance	229	12	SYT13,SYT1,CPNE6,MAPK8,KCNA1,GPLD1,SYT4,CPNE9,KCNC2,CPNE7,KCNQ3,SYT3	0.00160539	3.83993
cellular response to metal ion	200	11	SYT13,SYT1,CPNE6,MAPK8,KCNA1,GPLD1,SYT4,CPNE9,CPNE7,KCNQ3,SYT3	0.00199441	4.03033
cellular response to stimulus	7394	127	MAP3K9,ARHGAP44,SYT13,FSTL4,CDK14,CAMK2B,SYT1,GNB5,IPCEF1,RASAL2,UBE2T,PAK3,SNX10,CDC7,SEZ6L,NEFH,CPNE6,MCF2,FGF14,FGF9,NCALD,GPI,ATP1A3,MAST1,TFPT,LIMK1,SH3GL2,MAPK8,CNTNAP1,UNC119,INPP4B,FBXW7,KCNA1,CD83,CAP2,GPLD1,PDE10A,GABRG2,FGF12,IFT57,ATP6V1A,ADAM23,EPHA4,SIPA1L2,LRRC39,CIT,PLEKHG3,YWHAH,KCNC1,FGF13,CALY,SYT4,GPR12,CCNB1,VAV3,MRAP2,ACVR1B,TBC1D4,STXBP1,GABBR2,ARHGAP20,CYP2C8,ARL3,PRKG2,GA…	0.0113967	1.25864
central nervous system development	1035	37	ADAM22,NRCAM,FGF9,MAST1,PBX4,SH3GL2,CNTNAP1,KCNA1,ADAM23,EPHA4,B4GALT6,YWHAH,FOXP2,KCNC1,FGF13,RTN3,TUBB2A,MDGA2,RTN1,CNTN4,TAGLN3,NLGN4X,INA,CNTN5,GPR158,AFF2,CALM3,CHRNB2,UQCRQ,KCNC2,GAP43,GRIN1,KCNA2,PSMG1,CEND1,HAPLN4,TOX	5.18444e-06	2.61963
chemical homeostasis	1031	28	ATP1B3,SNX10,SLC17A6,GPI,ATP1A3,FBXW7,KCNA1,GPLD1,ATP6V1A,GLS,CNNM1,GPR12,SOD1,XPR1,FAM57B,CACNA1C,PFKM,THY1,NPTN,SV2A,CALM3,VSNL1,SLC9B2,CACNB2,PRKCE,GRIN1,SV2B,ANXA6	0.00674249	1.99011
chemical synaptic transmission	750	49	ARHGAP44,GABRA3,GABRA1,CAMK2B,SYT1,AMPH,SLC17A6,NEFH,LIN7B,RAB3A,DNM1,APBA1,UNC119,GABRA4,GABRG2,FGF12,GLS,EPHA4,SLITRK3,NAPB,YWHAH,SNAP25,SYT4,STXBP1,GABBR2,CLSTN3,CBLN2,CNTN4,GABRB2,NLGN4X,INA,GPR158,NPTN,SV2A,CHRNB2,CADPS,CACNB2,GABRB3,CACNG2,NSG1,CPLX1,YWHAG,PRKCE,GRIN1,CHRM2,KCNQ3,SV2B,HAPLN4,GABRD	3.60236e-17	4.78754
chloride transmembrane transport	108	8	GABRA3,GABRA1,SLC17A6,GABRA4,GABRG2,GABRB2,GABRB3,GABRD	0.002284	5.42806
chloride transport	123	9	GABRA3,GABRA1,SLC17A6,GABRA4,GABRG2,PRKG2,GABRB2,GABRB3,GABRD	0.00111389	5.36186
clathrin coat assembly	17	3	SNAP91,CALY,NSG1	0.0181073	12.9315
clathrin-dependent endocytosis	47	4	SNAP91,UNC119,SLC9B2,CLTB	0.0392372	6.23649
cranial nerve development	64	6	KCNA1,KCNC1,CHRNB2,KCNC2,KCNA2,SCN8A	0.00405813	6.86988
cytoskeleton-dependent intracellular transport	211	14	NEFH,AP3B2,APBA1,IFT57,MYO1B,CALY,SYT4,ARL3,PRICKLE1,SOD1,UCHL1,MAP6,RASGRP1,MYO5A	5.82488e-05	4.8621
dendrite development	238	11	ARHGAP44,FSTL4,CAMK2B,PAK3,MCF2,EPHA4,YWHAH,SULT4A1,PRICKLE1,CHRNB2,MAP6	0.00693061	3.38683
dendrite extension	36	6	SYT1,CPNE6,SH3GL2,SYT4,CPNE9,SYT3	0.000277187	12.2131
dendrite morphogenesis	142	8	ARHGAP44,CAMK2B,PAK3,EPHA4,YWHAH,SULT4A1,CHRNB2,MAP6	0.0104544	4.12838
dense core granule exocytosis	10	5	RAB3A,SNAP25,SYT4,STXBP1,CADPS	6.3877e-06	36.6394
dense core granule localization	20	5	RAB3A,SNAP25,SYT4,STXBP1,CADPS	0.000211477	18.3197
determination of adult lifespan	37	5	ATP8A2,B4GALNT1,SOD1,SCN1A,RAD54B	0.00253273	9.90253
developmental cell growth	233	13	FSTL4,SYT1,NRCAM,CPNE6,LIMK1,SH3GL2,FGF13,SYT4,PRICKLE1,CPNE9,SLIT3,L1CAM,SYT3	0.000562624	4.08851
developmental growth	667	22	FSTL4,SYT1,RASAL2,NRCAM,CPNE6,FGF9,LIMK1,APBA1,SH3GL2,FGF13,SYT4,ATP8A2,PRICKLE1,SOD1,CPNE9,NLGN4X,GAS2,GAP43,SLIT3,ANXA6,L1CAM,SYT3	0.00247287	2.41699
developmental growth involved in morphogenesis	248	13	FSTL4,SYT1,NRCAM,CPNE6,LIMK1,SH3GL2,FGF13,SYT4,PRICKLE1,CPNE9,SLIT3,L1CAM,SYT3	0.000942775	3.84122
developmental process	6453	134	ARHGAP44,ADAM22,GABRA1,FSTL4,CAMK2B,TRO,SYT1, CRMP1,RASAL2,PAK3,RBFOX1,IMPG2,EPB41L3,SNX10,NRCAM,SLC17A6,UPRT,SEZ6L,NEFH,CPNE6,MCF2,FGF14,FGF9,STMN2,GPI,MAST1,TFPT,RAB3A,PBX4,LIMK1,APBA1,SH3GL2,CNTNAP1,UNC119,FBXW7,KCNA1,CD83,CAP2,GPLD1,GABRG2,FGF12,IFT57,ATP6V1A,ADAM23,EPHA4,B4GALT6,SLITRK3,CIT,SEPT6,PANK2,PCSK2,YWHAH,FOXP2,CCDC136,KCNC1,FGF13,SULT4A1,SNAP25,SYT4,ATP8A2,RTN3,CCNB1,VAV3,B4GALNT1,…	5.31835e-07	1.52167
dopamine receptor signaling pathway	39	4	GNB5,CALY,NSG1,GNG2	0.0224982	7.51577
dopamine secretion	42	6	SYT13,SYT1,SYT4,CHRNB2,KCNA2,SYT3	0.000577353	10.4684
dopamine transport	57	6	SYT13,SYT1,SYT4,CHRNB2,KCNA2,SYT3	0.00233655	7.71355
endocytosis	704	23	SNAP91,SYT1,AMPH,SNX10,AP3B2,LIMK1,DNM1,SH3GL2,UNC119,EHBP1,CALY,SNAP25,SYT4,VAV3,SOD1,NLGN4X,PAK1,SLC9B2,CACNG2,REPS2,PRKCE,CLTB,KCNQ3	0.00211108	2.39405
endomembrane system organization	602	19	SYT1,REEP1,EPB41L3,SNX10,VTI1B,RAB3A,DNM1,ATP6V1A,CCDC136,REEP2,SNAP25,RTN3,STXBP1,RTN1,SOD1,RAB6B,CPLX1,SPTSSB,ANXA6	0.00921826	2.31278
endoplasmic reticulum tubular network formation	5	2	RTN3,RTN1	0.0213906	29.3115
endoplasmic reticulum tubular network organization	20	4	REEP1,REEP2,RTN3,RTN1	0.00253273	14.6557
establishment of localization	4881	126	ARHGAP44,GABRA3,SYT13,GABRA1,CAMK2B,SLC2A3,SNAP91,SYT1,REEP1,KCNAB2,ATP1B3,GNB5,PANX2,IPCEF1,AMPH,RBFOX1,SNX10,SLC17A6,SLC7A8,UPRT,NEFH,VTI1B,FGF9,AAGAB,AP3B2,NIPAL2,NCALD,LIN7B,ATP1A3,RAB3A,TSPAN13,LIMK1,DNM1,APBA1,SH3GL2,SLC16A6,UNC119,GABRA4,FBXW7,KCNA1,GPLD1,GABRG2,FGF12,IFT57,ATP6V1A,EHBP1,SLC25A12,CNNM1,NAPB,YWHAH,MYO1B,KCNC1,FGF13,DPP6,CALY,REEP2,SNAP25,SYT4,ATP8A2,RTN3,CCNB1,VAV3,TIMM17A,…	1.45987e-12	1.89165
establishment of localization in cell	1972	54	ARHGAP44,SNAP91,SYT1,AMPH,SNX10,SLC17A6,NEFH,VTI1B,FGF9,AP3B2,LIN7B,RAB3A,DNM1,APBA1,SH3GL2,GPLD1,IFT57,ATP6V1A,NAPB,YWHAH,MYO1B,CALY,REEP2,SNAP25,SYT4,CCNB1,TIMM17A,STXBP1,ARL3,PRICKLE1,SOD1,SCN1A,NLGN4X,GPR158,UCHL1,RAB6B,SV2A,VSNL1,CADPS,SLC9B2,CACNG2,NSG1,CPLX1,REPS2,PRKCE,MAP6,RASGRP1,CLTB,SCN4B,KCNQ3,SV2B,MYO5A,GPRASP1,CHML	2.75493e-05	2.00662
establishment of protein localization	1924	42	ARHGAP44,SNAP91,REEP1,SNX10,VTI1B,FGF9,AAGAB,AP3B2,LIN7B,RAB3A,APBA1,UNC119,FBXW7,GPLD1,EHBP1,NAPB,YWHAH,REEP2,SNAP25,SYT4,TIMM17A,STXBP1,ARL3,PRICKLE1,RAB15,CENPJ,PFKM,RAB3C,RAB6B,VSNL1,CADPS,SLC9B2,CACNG2,NSG1,CPLX1,YWHAG,PRKCE,CLTB,ZDHHC22,KCNQ3,MYO5A,CHML	0.0192995	1.59964
establishment of protein localization to postsynaptic membrane	17	4	ARHGAP44,SNAP25,NSG1,CPLX1	0.00147668	17.2421
establishment of vesicle localization	205	11	SNAP91,AP3B2,RAB3A,DNM1,MYO1B,SNAP25,SYT4,STXBP1,CADPS,RASGRP1,MYO5A	0.00234122	3.93203
excitatory synapse assembly	36	4	SLITRK3,CLSTN3,NPTN,IL1RAP	0.0174824	8.14208
exocytic insertion of neurotransmitter receptor to postsynaptic membrane	5	2	SNAP25,CPLX1	0.0213906	29.3115
exocytic process	80	9	SYT1,VTI1B,RAB3A,NAPB,SNAP25,STXBP1,RAB3C,SV2A,CPLX1	6.30477e-05	8.24386
exocytosis	346	21	ARHGAP44,SYT13,SYT1,VTI1B,LIN7B,RAB3A,NAPB,SNAP25,SYT4,STXBP1,RAB15,PAK1,RAB3C,SV2A,VSNL1,CADPS,CPLX1,RASGRP1,KCNQ3,SV2B,SYT3	8.89304e-07	4.44755
export from cell	894	33	ARHGAP44,SYT13,SYT1,ATP1B3,VTI1B,LIN7B,ATP1A3,RAB3A,APBA1,GPLD1,NAPB,SNAP25,SYT4,STXBP1,PRICKLE1,RAB15,PAK1,GPR158,PFKM,RAB3C,SV2A,CALM3,CHRNB2,VSNL1,CADPS,SLC9B2,CPLX1,PRKCE,RASGRP1,KCNA2,KCNQ3,SV2B,SYT3	1.29473e-05	2.70492
Fc receptor mediated stimulatory signaling pathway	32	4	LIMK1,VAV3,PAK1,PRKCE	0.0119924	9.15984
Fc receptor signaling pathway	56	5	LIMK1,MAPK8,VAV3,PAK1,PRKCE	0.0129309	6.54275
Fc-gamma receptor signaling pathway	32	4	LIMK1,VAV3,PAK1,PRKCE	0.0119924	9.15984
Fc-gamma receptor signaling pathway involved in phagocytosis	23	4	LIMK1,VAV3,PAK1,PRKCE	0.00416396	12.7441
gamma-aminobutyric acid signaling pathway	29	8	GABRA3,GABRA1,GABRA4,GABRG2,GABBR2,GABRB2,GABRB3,GABRD	2.65601e-07	20.2148
generation of neurons	1514	62	ARHGAP44,FSTL4,CAMK2B,SYT1,CRMP1,PAK3,EPB41L3,NRCAM,NEFH,CPNE6,MCF2,STMN2,RAB3A,PBX4,LIMK1,SH3GL2,CNTNAP1,KCNA1,EPHA4,B4GALT6,SLITRK3,CIT,YWHAH,FGF13,SULT4A1,SNAP25,SYT4,ATP8A2,RTN3,STXBP1,ARL3,PRICKLE1,MDGA2,RTN1,SOD1,CPNE9,CNTN4,GABRB2,NLGN4X,PAK1,CNTN5,THY1,UCHL1,RAB6B,NPTN,NMNAT2,CHRNB2,UQCRQ,YWHAG,MAP6,GAP43,OPCML,KCNQ3,SLIT3,CEND1,NELL2,INPP5J,NAP1L2,HAPLN4,TOX,L1CAM,SYT3	1.08656e-12	3.00085
globus pallidus development	4	2	KCNC1,KCNC2	0.0139643	36.6394
growth	939	24	FSTL4,SYT1,RASAL2,NRCAM,CPNE6,FGF9,LIMK1,APBA1,SH3GL2,FGF13,SYT4,ATP8A2,ACVR1B,PRICKLE1,CLSTN3,SOD1,CPNE9,NLGN4X,GAS2,GAP43,SLIT3,ANXA6,L1CAM,SYT3	0.0277571	1.87294
head development	787	28	NRCAM,FGF9,MAST1,PBX4,KCNA1,YWHAH,FOXP2,KCNC1,FGF13,RTN3,TUBB2A,PRICKLE1,RTN1,CNTN4,NLGN4X,INA,CNTN5,GPR158,AFF2,CALM3,CHRNB2,UQCRQ,KCNC2,GRIN1,KCNA2,PSMG1,CEND1,TOX	0.000152006	2.60712
heart contraction	235	11	ATP1A3,FGF12,FGF13,SOD1,SCN1A,CACNA1C,CALM3,KCNJ3,CACNB2,SCN4B,CHRM2	0.00636483	3.43007
heart process	246	11	ATP1A3,FGF12,FGF13,SOD1,SCN1A,CACNA1C,CALM3,KCNJ3,CACNB2,SCN4B,CHRM2	0.0085239	3.27669
homeostatic process	1712	39	ATP1B3,RASAL2,SNX10,SLC17A6,GPI,ATP1A3,SH3GL2,FBXW7,KCNA1,GPLD1,ATP6V1A,GLS,CNNM1,GPR12,MRAP2,ACVR1B,PRICKLE1,RDH12,SOD1,XPR1,ALDOA,FAM57B,CACNA1C,PFKM,THY1,NPTN,GPRASP2,SV2A,CALM3,VSNL1,SLC9B2,CACNB2, BSCL2,PRKCE,GRIN1,NELL2,SV2B,ESRRG,ANXA6	0.0139643	1.66932
immune response-regulating cell surface receptor signaling pathway involved in phagocytosis	23	4	LIMK1,VAV3,PAK1,PRKCE	0.00416396	12.7441
import into cell	923	31	SLC2A3,SNAP91,SYT1,ATP1B3,AMPH,SNX10,SLC7A8,AP3B2,ATP1A3,LIMK1,DNM1,SH3GL2,UNC119,EHBP1,CALY,SNAP25,SYT4,VAV3,SOD1,SCN1A,NLGN4X,PAK1,CACNA1C,KCNJ3,SLC9B2,CACNG2,REPS2,PRKCE,CLTB,KCNQ3,SCN8A	0.000148222	2.46115
inhibitory synapse assembly	21	7	GABRA1,GABRG2,FGF13,CLSTN3,GABRB2,GABRB3,HAPLN4	5.54905e-07	24.4262
inorganic anion transmembrane transport	128	9	GABRA3,GABRA1,SLC17A6,GABRA4,GABRG2,XPR1,GABRB2,GABRB3,GABRD	0.00143134	5.15241
inorganic anion transport	168	10	GABRA3,GABRA1,SLC17A6,GABRA4,GABRG2,PRKG2,XPR1,GABRB2,GABRB3,GABRD	0.00211108	4.36183
inorganic cation transmembrane transport	808	34	KCNAB2,ATP1B3,GNB5,SLC17A6,NIPAL2,ATP1A3,TSPAN13,KCNA1,FGF12,ATP6V1A,SLC25A12,YWHAH,KCNC1,FGF13,DPP6,SNAP25,KCNH5,SCN1A,CACNA1C,THY1,CALM3,KCNJ3,SLC9B2,CACNB2,KCNC2,CACNG2,PRKCE,GRIN1,SCN4B,KCNA2,UQCR10,KCNQ3,SCN8A,ANXA6	4.32331e-07	3.08351
inorganic ion homeostasis	539	21	ATP1B3,SNX10,SLC17A6,ATP1A3,KCNA1,ATP6V1A,CNNM1,GPR12,SOD1,XPR1,CACNA1C,THY1,NPTN,SV2A,CALM3,SLC9B2,CACNB2,PRKCE,GRIN1,SV2B,ANXA6	0.00050008	2.85502
inorganic ion transmembrane transport	900	42	GABRA3,GABRA1,KCNAB2,ATP1B3,GNB5,SLC17A6,NIPAL2,ATP1A3,TSPAN13,GABRA4,KCNA1,GABRG2,FGF12,ATP6V1A,SLC25A12,YWHAH,KCNC1,FGF13,DPP6,SNAP25,KCNH5,XPR1,SCN1A,GABRB2,CACNA1C,THY1,CALM3,KCNJ3,SLC9B2,CACNB2,KCNC2,GABRB3,CACNG2,PRKCE,GRIN1,SCN4B,KCNA2,UQCR10,KCNQ3,GABRD,SCN8A,ANXA6	4.26873e-10	3.41967
intermediate filament bundle assembly	8	2	NEFH,NEFM	0.048895	18.3197
intracellular protein transport	686	19	ARHGAP44,SNX10,VTI1B,FGF9,AP3B2,RAB3A,APBA1,NAPB,YWHAH,REEP2,TIMM17A,STXBP1,PRICKLE1,RAB6B,CACNG2, NSG1,CLTB,KCNQ3,CHML	0.03156	2.02959
intracellular transport	1371	33	ARHGAP44,SNX10,NEFH,VTI1B,FGF9,AP3B2,RAB3A,APBA1,IFT57,NAPB,YWHAH,MYO1B,CALY,REEP2,SNAP25,SYT4,TIMM17A,STXBP1,ARL3,PRICKLE1,SOD1,UCHL1,RAB6B,CACNG2,NSG1,REPS2,MAP6,RASGRP1,CLTB,KCNQ3,MYO5A,GPRASP1,CHML	0.0140275	1.76382
lipid metabolic process	1388	31	FAR2,EEF1A2,INPP4B,FBXW7,GPLD1,B4GALT6,ELOVL4,PANK2,YWHAH,SULT4A1,B4GALNT1,SLC44A5,CYP2C8,RDH12,SOD1,OSBPL10,NCEH1,FAM135B,FAM57B,GDPD1,SGPP2,CDS1,BSCL2,SDR16C5,PRKCE,CPNE7,PITPNB,INPP5J,CYP4X1,SPTSSB,PLCXD2	0.048161	1.63663
localization	5520	140	ARHGAP44,ADAM22,GABRA3,SYT13,GABRA1,CAMK2B,SLC2A3,SNAP91,SYT1,REEP1,KCNAB2,ATP1B3,GNB5,PANX2,IPCEF1,AMPH,RBFOX1,IMPG2,EPB41L3,SNX10,NRCAM,SLC17A6,SLC7A8,UPRT,NEFH,VTI1B,FGF9,AAGAB,AP3B2,NIPAL2,NCALD,LIN7B,ATP1A3,RAB3A,TSPAN13,LIMK1,DNM1,APBA1,SH3GL2,MAPK8,CNTNAP1,SLC16A6,UNC119,GABRA4,FBXW7,KCNA1,GPLD1,GABRG2,FGF12,IFT57,ATP6V1A,EHBP1,SLC25A12,CNNM1,SLITRK3,NAPB,YWHAH,MYO1B,KCNC1,FGF13,DPP6,CALY,…	8.19542e-14	1.85852
localization within membrane	919	28	ARHGAP44,ADAM22,REEP1,ATP1B3,EPB41L3,VTI1B,LIN7B,RAB3A,SLITRK3,FGF13,DPP6,REEP2,SNAP25,MRAP2,STXBP1,ARL3,PRKG2,GPR158,RAB3C,THY1,RAB6B,CACNB2,CACNG2,NSG1,CPLX1,PRKCE,ZDHHC22,MYO5A	0.00140355	2.23265
locomotory behavior	214	12	ADAM22,APBA1,FGF12,EPHA4,SNAP25,SOD1,SCN1A,UCHL1,CHRNB2,OXR1,PRKCE,CEND1	0.000960909	4.10909
macromolecule localization	3210	71	ARHGAP44,ADAM22,SNAP91,REEP1,KCNAB2,ATP1B3,RBFOX1,IMPG2,EPB41L3,SNX10,NRCAM,VTI1B,FGF9,AAGAB,AP3B2,LIN7B,RAB3A,APBA1,MAPK8,CNTNAP1,UNC119,FBXW7,KCNA1,GPLD1,EHBP1,SLITRK3,NAPB,YWHAH,FGF13,DPP6,REEP2,SNAP25,SYT4,ATP8A2,TIMM17A,MRAP2,B4GALNT1,STXBP1,ARL3, PRKG2,PRICKLE1,CLSTN3,RAB15,OSBPL10,PAK1,GPR158, CENPJ,PFKM,RAB3C,THY1,ABCA10,RAB6B,VSNL1,CADPS,CDS1,SLC9B2,CACNB2,CCDC68,CACNG2,BSCL2,NSG1,CPLX1,…	0.000490256	1.62081
membrane depolarization	78	9	YWHAH,SCN1A,CACNA1C,CHRNB2,CACNB2,CACNG2,SCN4B,KCNQ3,MLLT11	5.26784e-05	8.45524
membrane depolarization during action potential	27	5	YWHAH,SCN1A,CACNA1C,CACNB2,SCN4B	0.000754547	13.5701
membrane depolarization during atrial cardiac muscle cell action potential	3	2	CACNA1C,CACNB2	0.00799242	48.8525
membrane depolarization during AV node cell action potential	5	2	CACNA1C,CACNB2	0.0213906	29.3115
membrane depolarization during cardiac muscle cell action potential	21	3	CACNA1C,CACNB2,SCN4B	0.0304412	10.4684
membrane docking	90	6	SYT1,VTI1B,RAB3A,SNAP25,STXBP1,RAB3C	0.0179727	4.88525
membrane fusion	183	9	SYT1,VTI1B,RAB3A,SNAP25,SYT4,VAV3,TBC1D4,STXBP1,CPLX1	0.0125076	3.60387
membrane organization	815	21	SNAP91,SYT1,REEP1,EPB41L3,NRCAM,VTI1B,AP3B2,RAB3A,DNM1,REEP2,SNAP25,SYT4,ATP8A2,VAV3,TBC1D4,STXBP1,SOD1,NLGN4X,CPLX1,PITPNB,ANXA6	0.0422954	1.88816
metal ion transport	877	34	CAMK2B,KCNAB2,ATP1B3,GNB5,SLC17A6,NIPAL2,ATP1A3,TSPAN13,KCNA1,FGF12,SLC25A12,YWHAH,KCNC1,FGF13,DPP6,SNAP25,KCNH5,SCN1A,CACNA1C,THY1,CALM3,CHRNB2,KCNJ3,SLC9B2,CACNB2,KCNC2,CACNG2,PRKCE,GRIN1,SCN4B,KCNA2,KCNQ3,SCN8A,ANXA6	2.7826e-06	2.84091
microtubule-based process	953	24	KIF3C,NEFH,AP3B2,STMN2,APBA1,IFT57,TUBA4A,FGF13,CALY,CCNB1,CKAP2,TUBB2A,ARL3,PRICKLE1,SOD1,PAK1,CENPJ,UCHL1,SLC9B2,CCDC68,MAP6,RASGRP1,TUBA8,MAP7D2	0.0321947	1.84542
microtubule-based transport	213	9	NEFH,AP3B2,APBA1,IFT57,CALY,ARL3,SOD1,UCHL1,RASGRP1	0.0296945	3.09629
modulation of chemical synaptic transmission	489	29	ARHGAP44,CAMK2B,SYT1,NEFH,RAB3A,DNM1,APBA1,EPHA4,YWHAH,SNAP25,SYT4,STXBP1,CLSTN3,CBLN2,CNTN4,NLGN4X,INA,GPR158,NPTN,CHRNB2,CACNG2,NSG1,CPLX1,YWHAG,PRKCE,GRIN1,CHRM2,KCNQ3,SV2B	4.20326e-09	4.34577
monoamine transport	86	6	SYT13,SYT1,SYT4,CHRNB2,KCNA2,SYT3	0.0144936	5.11247
monoatomic anion transmembrane transport	145	8	GABRA3,GABRA1,SLC17A6,GABRA4,GABRG2,GABRB2,GABRB3,GABRD	0.0116728	4.04297
monoatomic anion transport	170	9	GABRA3,GABRA1,SLC17A6,GABRA4,GABRG2,PRKG2,GABRB2,GABRB3,GABRD	0.00809489	3.87946
monoatomic cation homeostasis	606	19	ATP1B3,SNX10,ATP1A3,KCNA1,ATP6V1A,CNNM1,GPR12,SOD1,CACNA1C,THY1,NPTN,SV2A,CALM3,SLC9B2,CACNB2,PRKCE,GRIN1,SV2B,ANXA6	0.00989936	2.29752
monoatomic cation transmembrane transport	830	34	KCNAB2,ATP1B3,GNB5,SLC17A6,NIPAL2,ATP1A3,TSPAN13,KCNA1,FGF12,ATP6V1A,SLC25A12,YWHAH,KCNC1,FGF13,DPP6,SNAP25,KCNH5,SCN1A,CACNA1C,THY1,CALM3,KCNJ3,SLC9B2,CACNB2,KCNC2,CACNG2,PRKCE,GRIN1,SCN4B,KCNA2,UQCR10,KCNQ3,SCN8A,ANXA6	7.95042e-07	3.00178
monoatomic cation transport	1033	37	CAMK2B,KCNAB2,ATP1B3,GNB5,PANX2,SLC17A6,NIPAL2,ATP1A3,TSPAN13,KCNA1,FGF12,ATP6V1A,SLC25A12,YWHAH, KCNC1,FGF13,DPP6,SNAP25,KCNH5,SCN1A,CACNA1C,THY1,CALM3,CHRNB2,KCNJ3,SLC9B2,CACNB2,KCNC2,CACNG2,PRKCE,GRIN1,SCN4B,KCNA2,UQCR10,KCNQ3,SCN8A,ANXA6	5.02037e-06	2.6247
monoatomic ion homeostasis	616	19	ATP1B3,SNX10,ATP1A3,KCNA1,ATP6V1A,CNNM1,GPR12,SOD1,CACNA1C,THY1,NPTN,SV2A,CALM3,SLC9B2,CACNB2,PRKCE,GRIN1,SV2B,ANXA6	0.0116147	2.26022
monoatomic ion transmembrane transport	1013	44	GABRA3,GABRA1,KCNAB2,ATP1B3,GNB5,PANX2,SLC17A6,NIPAL2,ATP1A3,TSPAN13,GABRA4,KCNA1,GABRG2,FGF12,ATP6V1A,SLC25A12,YWHAH,KCNC1,FGF13,DPP6,SNAP25,KCNH5,SCN1A,GABRB2,CACNA1C,THY1,CALM3,CHRNB2,KCNJ3,SLC9B2,CACNB2,KCNC2,GABRB3,CACNG2,PRKCE,GRIN1,SCN4B,KCNA2,UQCR10,KCNQ3,GABRD,SCN8A,ANXA6,FXYD7	1.2259e-09	3.18289
monoatomic ion transport	1256	47	GABRA3,GABRA1,CAMK2B,KCNAB2,ATP1B3,GNB5,PANX2,SLC17A6,NIPAL2,ATP1A3,TSPAN13,GABRA4,KCNA1,GABRG2,FGF12,ATP6V1A,SLC25A12,CNNM1,YWHAH,KCNC1,FGF13,DPP6,SNAP25,PRKG2,KCNH5,SCN1A,GABRB2,CACNA1C,THY1,CALM3,CHRNB2,KCNJ3,SLC9B2,CACNB2,KCNC2,GABRB3,CACNG2,PRKCE,GRIN1,SCN4B,KCNA2,UQCR10,KCNQ3,GABRD,SCN8A,ANXA6,FXYD7	2.53573e-08	2.74212
multicellular organism development	4643	121	ARHGAP44,ADAM22,GABRA1,FSTL4,CAMK2B,TRO,SYT1, CRMP1,PAK3,RBFOX1,IMPG2,EPB41L3,SNX10,NRCAM, SLC17A6,SEZ6L,NEFH,CPNE6,MCF2,FGF14,FGF9,STMN2,GPI,MAST1,TFPT,RAB3A,PBX4,LIMK1,APBA1,SH3GL2,CNTNAP1,UNC119,FBXW7,KCNA1,CD83,GPLD1,GABRG2,FGF12,IFT57,ADAM23,EPHA4,B4GALT6,SLITRK3,CIT,PANK2,PCSK2,YWHAH,FOXP2,KCNC1,FGF13,SULT4A1,SNAP25,SYT4,ATP8A2,RTN3,CCNB1,VAV3,B4GALNT1,ACVR1B,STXBP1,TUBB2A,ARL3,PRKG2,PRICKL…	3.40286e-12	1.9097
multicellular organismal process	7669	150	ARHGAP44,ADAM22,GABRA1,FSTL4,CAMK2B,SLC2A3,TRO,SYT1,CRMP1,PANX2,RASAL2,PAK3,RBFOX1,IMPG2,EPB41L3, SNX10,NRCAM,SMPX,SLC17A6,SLC7A8,UPRT,SEZ6L,NEFH,CPNE6,MCF2,FGF14,FGF9,STMN2,NCALD,GPI,ATP1A3,MAST1,TFPT,RAB3A,PBX4,LIMK1,APBA1,SH3GL2,CNTNAP1,UNC119,FBXW7,KCNA1,CD83,GPLD1,GABRG2,FGF12,IFT57,ADAM23,GLS, EPHA4,B4GALT6,SLITRK3,CIT,SEPT6,PANK2,PCSK2,YWHAH,FOXP2,CCDC136,KCNC1,FGF13,SULT4A1,REEP2,SNAP25,S…	1.78436e-06	1.43328
muscle contraction	342	16	SMPX,KCNA1,FGF12,FGF13,ATP8A2,SOD1,SCN1A,ALDOA,CACNA1C,CALM3,CHRNB2,KCNJ3,CACNB2,SCN4B,CHRM2,ANXA6	0.000570572	3.42825
muscle system process	429	17	CAMK2B,SMPX,KCNA1,FGF12,FGF13,ATP8A2,SOD1,SCN1A,ALDOA,CACNA1C,CALM3,CHRNB2,KCNJ3,CACNB2,SCN4B,CHRM2,ANXA6	0.00185578	2.90382
negative regulation of cell projection organization	192	11	ARHGAP44,FSTL4,CRMP1,MCF2,STMN2,EPHA4,ODF2L,YWHAH,FGF13,THY1,INPP5J	0.00147668	4.19826
negative regulation of neuron projection development	143	8	FSTL4,CRMP1,MCF2,STMN2,EPHA4,FGF13,THY1,INPP5J	0.0108629	4.09951
nerve development	97	10	KCNA1,KCNC1,B4GALNT1,SCN1A,GABRB2,CHRNB2,KCNC2,KCNA2,KCNQ3,SCN8A	4.05085e-05	7.55451
nervous system development	2531	101	ARHGAP44,ADAM22,GABRA1,FSTL4,CAMK2B,SYT1,CRMP1,PAK3,RBFOX1,EPB41L3,NRCAM,SEZ6L,NEFH,CPNE6,MCF2,FGF14,FGF9,STMN2,MAST1,RAB3A,PBX4,LIMK1,APBA1,SH3GL2,CNTNAP1,UNC119,KCNA1,GABRG2,FGF12,IFT57,ADAM23,EPHA4,B4GALT6,SLITRK3,CIT,PCSK2,YWHAH,FOXP2,KCNC1,FGF13,SULT4A1,SNAP25,SYT4,ATP8A2,RTN3,B4GALNT1,ACVR1B,STXBP1,TUBB2A,ARL3,PRICKLE1,CLSTN3,MDGA2,RTN1,CBLN2,SOD1,SCN1A,CPNE9,CNTN4,TAGLN3,GABRB2,NLGN4X,PRPS…	3.56896e-21	2.9242
neural nucleus development	69	8	FGF9,YWHAH,FOXP2,KCNC1,INA,CALM3,CHRNB2,KCNC2	0.000168013	8.49609
neurofilament bundle assembly	3	2	NEFH,NEFM	0.00799242	48.8525
neurofilament cytoskeleton organization	10	4	NEFH,ATP8A2,SOD1,INA	0.000227183	29.3115
neurogenesis	1742	63	ARHGAP44,ADAM22,FSTL4,CAMK2B,SYT1,CRMP1,PAK3,EPB41L3,NRCAM,NEFH,CPNE6,MCF2,STMN2,RAB3A,PBX4,LIMK1,SH3GL2,CNTNAP1,KCNA1,EPHA4,B4GALT6,SLITRK3,CIT,YWHAH,FGF13,SULT4A1,SNAP25,SYT4,ATP8A2,RTN3,STXBP1,ARL3,PRICKLE1,MDGA2,RTN1,SOD1,CPNE9,CNTN4,GABRB2,NLGN4X,PAK1,CNTN5,THY1,UCHL1,RAB6B,NPTN,NMNAT2,CHRNB2,UQCRQ,YWHAG,MAP6,GAP43,OPCML,KCNQ3,SLIT3,CEND1,NELL2,INPP5J,NAP1L2,HAPLN4,TOX,L1CAM,SYT3	9.07238e-11	2.65015
neuromuscular process controlling posture	19	3	CNTNAP1,ATP8A2,SCN1A	0.0239992	11.5703
neuron development	1167	53	ARHGAP44,FSTL4,CAMK2B,SYT1,CRMP1,PAK3,EPB41L3,NRCAM,NEFH,CPNE6,MCF2,STMN2,RAB3A,PBX4,LIMK1,SH3GL2,CNTNAP1,KCNA1,EPHA4,B4GALT6,SLITRK3,YWHAH,FGF13,SULT4A1,SNAP25,SYT4,ATP8A2,STXBP1,ARL3,PRICKLE1,SOD1,CPNE9,CNTN4,GABRB2,PAK1,CNTN5,THY1,UCHL1,RAB6B,NPTN,NMNAT2,CHRNB2,UQCRQ,MAP6,GAP43,OPCML,KCNQ3,SLIT3,NELL2,INPP5J,TOX,L1CAM,SYT3	1.9558e-12	3.328
neuron differentiation	1431	60	ARHGAP44,FSTL4,CAMK2B,SYT1,CRMP1,PAK3,EPB41L3,NRCAM,NEFH,CPNE6,MCF2,STMN2,RAB3A,PBX4,LIMK1,SH3GL2,CNTNAP1,KCNA1,EPHA4,B4GALT6,SLITRK3,YWHAH,FGF13,SULT4A1,SNAP25,SYT4,ATP8A2,RTN3,STXBP1,ARL3,PRICKLE1,MDGA2,RTN1,SOD1,CPNE9,CNTN4,GABRB2,NLGN4X,PAK1,CNTN5,THY1,UCHL1,RAB6B,NPTN,NMNAT2,CHRNB2,UQCRQ,YWHAG,MAP6,GAP43,OPCML,KCNQ3,SLIT3,CEND1,NELL2,INPP5J,NAP1L2,TOX,L1CAM,SYT3	1.08656e-12	3.07248
neuron projection development	1014	47	ARHGAP44,FSTL4,CAMK2B,SYT1,CRMP1,PAK3,EPB41L3,NRCAM,NEFH,CPNE6,MCF2,STMN2,RAB3A,LIMK1,SH3GL2, CNTNAP1,KCNA1,EPHA4,B4GALT6,SLITRK3,YWHAH,FGF13,SULT4A1,SNAP25,SYT4,ATP8A2,STXBP1,PRICKLE1,SOD1,CPNE9,CNTN4,PAK1,CNTN5,THY1,UCHL1,RAB6B,NPTN,NMNAT2,CHRNB2,MAP6,GAP43,SLIT3,NELL2,INPP5J,TOX,L1CAM,SYT3	2.81759e-11	3.39655
neuron projection extension	180	11	SYT1,NRCAM,CPNE6,LIMK1,SH3GL2,SYT4,PRICKLE1,CPNE9,SLIT3,L1CAM,SYT3	0.000942775	4.47815
neuron projection fasciculation	20	3	NRCAM,EPHA4,CNTN4	0.0271725	10.9918
neuron projection morphogenesis	655	38	ARHGAP44,FSTL4,CAMK2B,SYT1,PAK3,EPB41L3,NRCAM,NEFH,CPNE6,MCF2,RAB3A,LIMK1,SH3GL2,CNTNAP1,EPHA4, B4GALT6,SLITRK3,YWHAH,FGF13,SULT4A1,SNAP25,SYT4,ATP8A2,STXBP1,PRICKLE1,CPNE9,CNTN4,PAK1,CNTN5,THY1, UCHL1,CHRNB2,MAP6,GAP43,SLIT3,NELL2,L1CAM,SYT3	1.08114e-11	4.25129
neuron recognition	45	5	NRCAM,EPHA4,CNTN4,GAP43,OPCML	0.00579875	8.14208
neuronal action potential	35	8	KCNA1,FGF12,SOD1,SCN1A,SCN4B,KCNA2,KCNQ3,SCN8A	1.18998e-06	16.7494
neuronal action potential propagation	9	3	NRCAM,CNTNAP1,SCN1A	0.00345816	24.4262
neuronal dense core vesicle exocytosis	7	4	RAB3A,SNAP25,SYT4,STXBP1	5.26784e-05	41.8736
neurotransmitter receptor transport	26	5	ARHGAP44,SNAP25,CACNG2,NSG1,CPLX1	0.000635437	14.0921
neurotransmitter receptor transport to plasma membrane	17	4	ARHGAP44,SNAP25,NSG1,CPLX1	0.00147668	17.2421
neurotransmitter receptor transport to postsynaptic membrane	16	4	ARHGAP44,SNAP25,NSG1,CPLX1	0.00121148	18.3197
neurotransmitter secretion	145	12	SYT1,LIN7B,RAB3A,NAPB,SNAP25,SYT4,STXBP1,GPR158,SV2A,CADPS,CPLX1,SV2B	3.66874e-05	6.06445
neurotransmitter transport	207	13	SYT1,SLC17A6,LIN7B,RAB3A,NAPB,SNAP25,SYT4,STXBP1,GPR158,SV2A,CADPS,CPLX1,SV2B	0.000207074	4.60205
nitrogen compound transport	1911	50	ARHGAP44,SYT13,SNAP91,SYT1,RBFOX1,SNX10,SLC17A6,SLC7A8,VTI1B,FGF9,AAGAB,AP3B2,LIN7B,RAB3A,APBA1,SLC16A6,UNC119,GPLD1,EHBP1,SLC25A12,NAPB,YWHAH,REEP2,SNAP25,SYT4,ATP8A2,TIMM17A,STXBP1,SLC44A5,ARL3,PRICKLE1,RAB15,PFKM,RAB3C,RAB6B,SV2A,CHRNB2,VSNL1,CADPS,SLC9B2,CACNG2,NSG1,CPLX1,PRKCE,CLTB,KCNA2,KCNQ3,MYO5A,CHML,SYT3	0.000203202	1.91729
optic nerve development	21	6	KCNA1,KCNC1,CHRNB2,KCNC2,KCNA2,SCN8A	1.56627e-05	20.9368
optic nerve morphogenesis	6	2	CHRNB2,KCNA2	0.0295808	24.4262
organelle fusion	156	9	SYT1,VTI1B,RAB3A,SNAP25,SYT4,VAV3,TBC1D4,STXBP1,CPLX1	0.0049673	4.22762
organelle localization	620	18	SNAP91,SYT1,NEFH,VTI1B,AP3B2,RAB3A,DNM1,MYO1B,SNAP25,SYT4,CCNB1,STXBP1,RAB3C,UCHL1,CADPS,MAP6,RASGRP1,MYO5A	0.025864	2.12745
organelle localization by membrane tethering	80	6	SYT1,VTI1B,RAB3A,SNAP25,STXBP1,RAB3C	0.0108629	5.49591
organelle membrane fusion	119	9	SYT1,VTI1B,RAB3A,SNAP25,SYT4,VAV3,TBC1D4,STXBP1,CPLX1	0.000928061	5.54209
organelle organization	3613	76	ARHGAP44,PHF23,SNAP91,SYT1,REEP1,PAK3,EPB41L3,SNX10,NEFH,VTI1B,CPNE6,AP3B2,STMN2,NEFM,MAST1,TFPT,RAB3A,LIMK1,DNM1,CNTNAP1,FBXW7,CAP2,IFT57,ATP6V1A,SLITRK3,ODF2L,CKS2,SEPT6,TUBA4A,CCDC136,MYO1B,FGF13,REEP2,SNAP25,SYT4,ATP8A2,RTN3,CCNB1,VAV3,B4GALNT1,CKAP2,TBC1D4,STXBP1,TUBB2A,ARL3,GABARAPL1,PRICKLE1,RTN1,SOD1,TAGLN3,NDUFB11,INA,GAS2,PAK1,ALDOA,CENPJ,ANAPC1,THY1,RAB6B,AFF2,CDS1,MOAP1,CCDC68,BSCL2,C…	0.00106211	1.54143
organic substance transport	2358	58	ARHGAP44,SYT13,SLC2A3,SNAP91,SYT1,RBFOX1,SNX10,SLC17A6,SLC7A8,VTI1B,FGF9,AAGAB,AP3B2,LIN7B,RAB3A,APBA1,SLC16A6,UNC119,GPLD1,EHBP1,SLC25A12,NAPB,YWHAH,REEP2,SNAP25,SYT4,ATP8A2,TIMM17A,STXBP1,SLC44A5,ARL3,PRICKLE1,RAB15,OSBPL10,SLC2A13,PFKM,RAB3C,ABCA10,RAB6B,SV2A,CHRNB2,VSNL1,SLC16A14,CADPS,SLC9B2,CACNG2,NSG1,CPLX1,DENND5B,PRKCE,SLC2A14,CLTB,KCNA2,PITPNB,KCNQ3,MYO5A,CHML,SYT3	0.000208942	1.80245
paranodal junction assembly	6	2	EPB41L3,CNTNAP1	0.0295808	24.4262
phosphate-containing compound metabolic process	2571	52	MAP3K9,CDK14,CAMK2B,FAR2,KCNAB2,PAK3,UPRT,CDC7,EEF1A2,FGF9,GPI,MAST1,LIMK1,SH3GL2,MAPK8,UNC119,INPP4B,FBXW7,ENO2,GPLD1,PDE10A,ATP6V1A,EPHA4,ELOVL4,CIT,PANK2,ACVR1B,SLC44A5,PRKG2,SOD1,OSBPL10,NDUFB11,PRPS1,PAK1,ALDOA,GUCY1A2,PFKM,PANK1,GDPD1,THY1,UCHL1,NPTN,NMNAT2,CALM3,SGPP2,CDS1,PDP1,YWHAG,PRKCE,RASGRP1,INPP5J,GFPT1	0.0261197	1.48211
phosphorus metabolic process	2596	52	MAP3K9,CDK14,CAMK2B,FAR2,KCNAB2,PAK3,UPRT,CDC7,EEF1A2,FGF9,GPI,MAST1,LIMK1,SH3GL2,MAPK8,UNC119,INPP4B,FBXW7,ENO2,GPLD1,PDE10A,ATP6V1A,EPHA4,ELOVL4,CIT,PANK2,ACVR1B,SLC44A5,PRKG2,SOD1,OSBPL10,NDUFB11,PRPS1,PAK1,ALDOA,GUCY1A2,PFKM,PANK1,GDPD1,THY1,UCHL1,NPTN,NMNAT2,CALM3,SGPP2,CDS1,PDP1,YWHAG,PRKCE,RASGRP1,INPP5J,GFPT1	0.0306676	1.46783
plasma membrane bounded cell projection morphogenesis	671	38	ARHGAP44,FSTL4,CAMK2B,SYT1,PAK3,EPB41L3,NRCAM,NEFH,CPNE6,MCF2,RAB3A,LIMK1,SH3GL2,CNTNAP1,EPHA4, B4GALT6,SLITRK3,YWHAH,FGF13,SULT4A1,SNAP25,SYT4,ATP8A2,STXBP1,PRICKLE1,CPNE9,CNTN4,PAK1,CNTN5,THY1, UCHL1,CHRNB2,MAP6,GAP43,SLIT3,NELL2,L1CAM,SYT3	2.05462e-11	4.14991
plasma membrane bounded cell projection organization	1570	55	ARHGAP44,FSTL4,CAMK2B,SYT1,CRMP1,PAK3,EPB41L3,SNX10,NRCAM,NEFH,CPNE6,MCF2,STMN2,ATP1A3,RAB3A,LIMK1,SH3GL2,CNTNAP1,KCNA1,IFT57,EPHA4,B4GALT6,SLITRK3,ODF2L,SEPT6,YWHAH,FGF13,SULT4A1,SNAP25,SYT4,ATP8A2,VAV3,STXBP1,ARL3,PRICKLE1,SOD1,CPNE9,CNTN4,PAK1,CNTN5,CENPJ,THY1,UCHL1,RAB6B,NPTN,NMNAT2,CHRNB2,MAP6,GAP43,SLIT3,NELL2,INPP5J,TOX,L1CAM,SYT3	7.66125e-09	2.56709
positive regulation of activin receptor signaling pathway	7	2	FGF9,ACVR1B	0.0385851	20.9368
positive regulation of amine transport	39	4	SYT1,SYT4,STXBP1,CHRNB2	0.0224982	7.51577
positive regulation of calcium ion-dependent exocytosis	13	3	SYT1,SYT4,STXBP1	0.00919488	16.9105
positive regulation of cation transmembrane transport	135	8	ATP1B3,KCNC1,FGF13,THY1,CALM3,CACNB2,KCNC2,GRIN1	0.00799242	4.34244
positive regulation of cell junction assembly	107	6	SLITRK3,CLSTN3,CBLN2,THY1,LINGO2,IL1RAP	0.0368427	4.10909
positive regulation of dendrite extension	23	5	SYT1,CPNE6,SYT4,CPNE9,SYT3	0.000380953	15.9302
positive regulation of developmental growth	165	9	SYT1,CPNE6,FGF9,LIMK1,SYT4,ATP8A2,CPNE9,L1CAM,SYT3	0.00693061	3.99702
positive regulation of dopamine secretion	6	2	SYT1,CHRNB2	0.0295808	24.4262
positive regulation of exocytosis	79	7	SYT1,RAB3A,SYT4,STXBP1,RAB15,VSNL1,CADPS	0.00202807	6.49305
positive regulation of monoatomic ion transmembrane transport	151	8	ATP1B3,KCNC1,FGF13,THY1,CALM3,CACNB2,KCNC2,GRIN1	0.0142765	3.88232
positive regulation of monoatomic ion transport	209	10	ATP1B3,FGF12,KCNC1,FGF13,THY1,CALM3,CACNB2,KCNC2,GRIN1,SCN4B	0.00885655	3.50616
positive regulation of natural killer cell differentiation	8	2	RASGRP1,TOX	0.048895	18.3197
positive regulation of nervous system development	292	12	CAMK2B,LIMK1,EPHA4,SLITRK3,CLSTN3,CBLN2,NPTN,MAP6,LINGO2,HAPLN4,IL1RAP,L1CAM	0.0100071	3.01146
positive regulation of neurotransmitter secretion	17	3	SYT1,STXBP1,GPR158	0.0181073	12.9315
positive regulation of neurotransmitter transport	23	3	SYT1,STXBP1,GPR158	0.0380154	9.5581
positive regulation of oxidative stress-induced intrinsic apoptotic signaling pathway	8	2	FBXW7,SOD1	0.048895	18.3197
positive regulation of regulated secretory pathway	45	5	SYT1,RAB3A,SYT4,STXBP1,RAB15	0.00579875	8.14208
positive regulation of secretion	316	13	SYT1,RAB3A,GPLD1,SNAP25,SYT4,STXBP1,RAB15,GPR158,PFKM,CHRNB2,VSNL1,CADPS,PRKCE	0.00673145	3.01463
positive regulation of secretion by cell	291	13	SYT1,RAB3A,GPLD1,SNAP25,SYT4,STXBP1,RAB15,GPR158,PFKM,CHRNB2,VSNL1,CADPS,PRKCE	0.00345816	3.27362
positive regulation of sodium ion transport	30	4	ATP1B3,FGF12,FGF13,SCN4B	0.00987783	9.7705
positive regulation of synapse assembly	62	5	SLITRK3,CLSTN3,CBLN2,LINGO2,IL1RAP	0.0190601	5.90958
positive regulation of synaptic transmission	176	11	SYT1,EPHA4,SNAP25,STXBP1,CLSTN3,GPR158,NPTN,CACNG2,NSG1,PRKCE,GRIN1	0.000819359	4.57992
positive regulation of transport	844	27	SYT1,ATP1B3,RAB3A,GPLD1,FGF12,KCNC1,FGF13,CALY, SNAP25,SYT4,ATP8A2,STXBP1,RAB15,SOD1,GPR158,PFKM,THY1,CALM3,CHRNB2,VSNL1,CADPS,CACNB2,KCNC2,DENND5B,PRKCE,GRIN1,SCN4B	0.000942775	2.34423
postsynapse assembly	42	4	SLITRK3,NLGN4X,GAP43,IL1RAP	0.0281115	6.97893
postsynapse organization	198	13	ARHGAP44,CAMK2B,PAK3,NRCAM,NEFH,CPNE6,CNTNAP1,EPHA4,SLITRK3,NLGN4X,INA,GAP43,IL1RAP	0.000141059	4.81123
postsynaptic cytoskeleton organization	20	3	NEFH,CPNE6,INA	0.0271725	10.9918
postsynaptic intermediate filament cytoskeleton organization	3	2	NEFH,INA	0.00799242	48.8525
postsynaptic specialization organization	47	4	CNTNAP1,SLITRK3,GAP43,IL1RAP	0.0392372	6.23649
potassium ion transmembrane transport	212	13	KCNAB2,ATP1B3,SLC17A6,ATP1A3,KCNA1,KCNC1,DPP6,SNAP25,KCNH5,KCNJ3,KCNC2,KCNA2,KCNQ3	0.000250902	4.49351
potassium ion transport	237	13	KCNAB2,ATP1B3,SLC17A6,ATP1A3,KCNA1,KCNC1,DPP6,SNAP25,KCNH5,KCNJ3,KCNC2,KCNA2,KCNQ3	0.0006482	4.01951
presynapse assembly	49	6	SLITRK3,CLSTN3,CBLN2,NLGN4X,CNTN5,IL1RAP	0.00117519	8.97291
presynapse organization	54	7	CAP2,SLITRK3,CLSTN3,CBLN2,NLGN4X,CNTN5,IL1RAP	0.000277072	9.4991
presynaptic dense core vesicle exocytosis	6	3	RAB3A,SNAP25,STXBP1	0.00111389	36.6394
presynaptic endocytosis	73	7	SNAP91,SYT1,AMPH,AP3B2,DNM1,SH3GL2,NLGN4X	0.00134647	7.02673
presynaptic modulation of chemical synaptic transmission	34	4	RAB3A,APBA1,YWHAH,CHRM2	0.0143531	8.62103
protein localization	2731	62	ARHGAP44,ADAM22,SNAP91,REEP1,KCNAB2,ATP1B3,IMPG2,EPB41L3,SNX10,NRCAM,VTI1B,FGF9,AAGAB,AP3B2,LIN7B,RAB3A,APBA1,MAPK8,CNTNAP1,UNC119,FBXW7,KCNA1,GPLD1,EHBP1,SLITRK3,NAPB,YWHAH,FGF13,DPP6,REEP2,SNAP25,SYT4,TIMM17A,MRAP2,STXBP1,ARL3,PRKG2,PRICKLE1,CLSTN3,RAB15,PAK1,GPR158,CENPJ,PFKM,RAB3C,THY1,RAB6B,VSNL1,CADPS,SLC9B2,CACNB2,CCDC68,CACNG2,NSG1,CPLX1,YWHAG, PRKCE,CLTB,ZDHHC22,KCNQ3,MYO5A,CHML	0.000820943	1.6636
protein localization to basolateral plasma membrane	8	2	LIN7B,CACNG2	0.048895	18.3197
protein localization to cell junction	111	8	ARHGAP44,ADAM22,SLITRK3,SNAP25,CLSTN3,CACNG2,NSG1,CPLX1	0.00258686	5.28135
protein localization to cell periphery	360	23	ARHGAP44,ADAM22,ATP1B3,EPB41L3,VTI1B,LIN7B,RAB3A,FGF13,DPP6,SNAP25,MRAP2,STXBP1,ARL3,PRKG2,GPR158,RAB3C,CACNB2,CACNG2,NSG1,CPLX1,PRKCE,ZDHHC22,MYO5A	8.42363e-08	4.6817
protein localization to juxtaparanode region of axon	4	2	EPB41L3,CNTNAP1	0.0139643	36.6394
protein localization to membrane	828	28	ARHGAP44,ADAM22,REEP1,ATP1B3,EPB41L3,VTI1B,LIN7B,RAB3A,SLITRK3,FGF13,DPP6,REEP2,SNAP25,MRAP2,STXBP1,ARL3,PRKG2,GPR158,RAB3C,THY1,RAB6B,CACNB2,CACNG2,NSG1,CPLX1,PRKCE,ZDHHC22,MYO5A	0.000320454	2.47803
protein localization to paranode region of axon	4	2	EPB41L3,CNTNAP1	0.0139643	36.6394
protein localization to plasma membrane	293	17	ARHGAP44,ATP1B3,EPB41L3,VTI1B,RAB3A,FGF13,DPP6, MRAP2,STXBP1,PRKG2,GPR158,RAB3C,CACNB2,NSG1,PRKCE,ZDHHC22,MYO5A	3.22114e-05	4.25167
protein localization to postsynapse	48	6	ARHGAP44,ADAM22,SNAP25,CACNG2,NSG1,CPLX1	0.00106954	9.15984
protein localization to postsynaptic membrane	47	6	ARHGAP44,ADAM22,SNAP25,CACNG2,NSG1,CPLX1	0.000971187	9.35473
protein localization to synapse	81	8	ARHGAP44,ADAM22,SLITRK3,SNAP25,CLSTN3,CACNG2,NSG1,CPLX1	0.000434435	7.23741
protein transport	1424	37	ARHGAP44,SNAP91,SNX10,VTI1B,FGF9,AAGAB,AP3B2,LIN7B,RAB3A,APBA1,UNC119,GPLD1,EHBP1,NAPB,YWHAH,REEP2,SNAP25,SYT4,TIMM17A,STXBP1,ARL3,PRICKLE1,RAB15,PFKM,RAB3C,RAB6B,VSNL1,CADPS,SLC9B2,CACNG2,NSG1,CPLX1,PRKCE,CLTB,KCNQ3,MYO5A,CHML	0.00233655	1.90401
protein-containing complex localization	195	10	ARHGAP44,ADAM22,IFT57,CALY,SNAP25,ARL3,NPTN,CACNG2,NSG1,CPLX1	0.00585386	3.75788
receptor localization to synapse	66	7	ARHGAP44,ADAM22,SNAP25,NPTN,CACNG2,NSG1,CPLX1	0.000820943	7.77199
regulated exocytosis	227	14	SYT13,SYT1,RAB3A,NAPB,SNAP25,SYT4,STXBP1,RAB15,SV2A,CADPS,CPLX1,RASGRP1,SV2B,SYT3	0.000129823	4.51939
regulation of action potential	55	7	KCNAB2,FGF12,FGF13,CACNA1C,CALM3,CHRNB2,KCNQ3	0.000305475	9.32639
regulation of amine transport	94	8	SYT13,SYT1,SYT4,STXBP1,SV2A,CHRNB2,KCNA2,SYT3	0.00102575	6.23649
regulation of amyloid precursor protein catabolic process	42	4	EPHA4,RTN3,RTN1,SLC2A13	0.0281115	6.97893
regulation of amyloid-beta formation	36	4	EPHA4,RTN3,RTN1,SLC2A13	0.0174824	8.14208
regulation of anatomical structure morphogenesis	838	23	ARHGAP44,FSTL4,CAMK2B,SYT1,PAK3,EPB41L3,CPNE6,MCF2,LIMK1,EPHA4,YWHAH,FGF13,SYT4,CPNE9,GAS2,PAK1,ALDOA,THY1,CHRNB2,AGGF1,MAP6,L1CAM,SYT3	0.015373	2.01123
regulation of axonogenesis	158	10	FSTL4,PAK3,MCF2,LIMK1,EPHA4,FGF13,PAK1,THY1,MAP6,L1CAM	0.00140355	4.6379
regulation of biological process	12287	198	MAP3K9,ARHGAP44,ADAM22,GABRA3,SYT13,GABRA1,PHF23,FSTL4,CDK14,CAMK2B,SNAP91,TRO,SYT1,KCNAB2,ATP1B3,GNB5,CRMP1,PANX2,RASAL2,PAK3,AMPH,RBFOX1,EPB41L3,NRCAM,SLC17A6,CDC7,SEZ6L,NEFH,VTI1B,CPNE6,EEF1A2,MCF2,FGF14,FGF9,STMN2,NCALD,LIN7B,GPI,ATP1A3,MAST1,TFPT, RAB3A,PBX4,TSPAN13,LIMK1,DNM1,ELAVL2,APBA1,SH3GL2,MAPK8,CNTNAP1,UNC119,GABRA4,INPP4B,FBXW7,KCNA1, CD83,CAP2,GPLD1,PDE10A,GABRG2,FGF12,IFT57,ATP6V1…	0.00242578	1.18086
regulation of biological quality	2846	81	ARHGAP44,ADAM22,GABRA3,GABRA1,FSTL4,CAMK2B, KCNAB2,ATP1B3,PAK3,EPB41L3,NRCAM,SLC17A6,SLC7A8, UPRT,NCALD,GPI,ATP1A3,RAB3A,LIMK1,SH3GL2,CNTNAP1,GABRA4,FBXW7,KCNA1,GPLD1,GABRG2,FGF12,ATP6V1A,EPHA4,SLITRK3,PANK2,PCSK2,YWHAH,KCNC1,FGF13,CALY,SNAP25,SYT4,ATP8A2,VAV3,STXBP1,CYP2C8,PRICKLE1,CLSTN3,RDH12,KCNH5,CBLN2,SOD1,SCN1A,CNTN4,GABRB2,NLGN4X,GAS2, ALDOA,GPR158,CACNA1C,PFKM,NPTN,CALM3,CHRNB2,KCNJ3,VSN…	4.20326e-09	2.08559
regulation of calcium ion transmembrane transport	163	8	GNB5,TSPAN13,CACNA1C,THY1,CALM3,CACNB2,PRKCE,GRIN1	0.0216344	3.5965
regulation of calcium ion-dependent exocytosis	39	6	SYT13,SYT1,RAB3A,SYT4,STXBP1,SYT3	0.000404857	11.2737
regulation of calcium ion-dependent exocytosis of neurotransmitter	4	2	SYT1,RAB3A	0.0139643	36.6394
regulation of catecholamine secretion	53	6	SYT13,SYT1,SYT4,CHRNB2,KCNA2,SYT3	0.00167756	8.29571
regulation of cell communication	3443	65	ARHGAP44,FSTL4,CDK14,CAMK2B,SYT1,PAK3,SEZ6L,NEFH,MCF2,FGF9,RAB3A,DNM1,APBA1,MAPK8,FBXW7,GPLD1,PDE10A,FGF12,EPHA4,SIPA1L2,CIT,PLEKHG3,YWHAH,SNAP25,SYT4, CCNB1,VAV3,MRAP2,ACVR1B,STXBP1,ARHGAP20,PRICKLE1,CLSTN3,CBLN2,SOD1,CNTN4,RSPO3,NLGN4X,INA,GAS2,PAK1,GPR158,CENPJ,GUCY1A2,PFKM,THY1,UCHL1,NPTN,CALM3,CHRNB2,VSNL1,SLC9B2,RELL2,CACNG2,NSG1,CPLX1,YWHAG,PRKCE,RASGRP1,GRIN1,CHRM2,KCNQ3,SLIT3,SV2B,GPRASP1	0.0355976	1.38342
regulation of cell morphogenesis	245	10	CAMK2B,SYT1,EPB41L3,CPNE6,EPHA4,SYT4,CPNE9,GAS2,ALDOA,SYT3	0.0239992	2.99097
regulation of cell projection organization	667	25	ARHGAP44,FSTL4,CAMK2B,CRMP1,PAK3,NRCAM,MCF2, STMN2,LIMK1,EPHA4,ODF2L,YWHAH,FGF13,SNAP25,ATP8A2,PAK1,CENPJ,THY1,NPTN,CHRNB2,MAP6,GAP43,INPP5J,TOX,L1CAM	0.000201629	2.74658
regulation of cellular component organization	2425	58	ARHGAP44,PHF23,FSTL4,CAMK2B,SNAP91,SYT1,CRMP1,PAK3,NRCAM,CPNE6,MCF2,STMN2,TFPT,RAB3A,LIMK1,MAPK8,CNTNAP1,UNC119,FBXW7,EPHA4,SLITRK3,ODF2L,NAPB,YWHAH,FGF13,CALY,SNAP25,SYT4,ATP8A2,CCNB1,ACVR1B,CKAP2,TBC1D4,STXBP1,CLSTN3,CBLN2,SOD1,CPNE9,PAK1,GPR158,CENPJ,ANAPC1,THY1,NPTN,CHRNB2,MOAP1,CPLX1,PRKCE,MAP6,GAP43,LINGO2,SLIT3,INPP5J,IL1RAP,TOX,L1CAM,SYT3,MLLT11	0.000404857	1.75265
regulation of cyclase activity	50	4	MAPK8,CAP2,GABBR2,CACNA1C	0.0481225	5.8623
regulation of dendrite extension	26	5	SYT1,CPNE6,SYT4,CPNE9,SYT3	0.000635437	14.0921
regulation of dense core granule exocytosis	3	2	RAB3A,SYT4	0.00799242	48.8525
regulation of developmental growth	322	13	FSTL4,SYT1,NRCAM,CPNE6,FGF9,LIMK1,FGF13,SYT4,ATP8A2,SOD1,CPNE9,L1CAM,SYT3	0.00770431	2.95846
regulation of developmental process	2455	50	ARHGAP44,FSTL4,CAMK2B,SYT1,PAK3,RBFOX1,EPB41L3,NRCAM,CPNE6,MCF2,FGF9,TFPT,LIMK1,CNTNAP1,FBXW7,CD83,EPHA4,SLITRK3,YWHAH,FGF13,SYT4,ATP8A2,ACVR1B,PRKG2,PRICKLE1,CLSTN3,CBLN2,SOD1,CPNE9,CNTN4,GAS2,PAK1,ALDOA,FAM57B,THY1,NPTN,CHRNB2,CDS1,SLC9B2,AGGF1,YWHAG,MAP6,RASGRP1,LINGO2,NAP1L2,HAPLN4,IL1RAP,TOX,L1CAM,SYT3	0.0274462	1.49244
regulation of dopamine secretion	37	6	SYT13,SYT1,SYT4,CHRNB2,KCNA2,SYT3	0.000318463	11.883
regulation of exocytosis	190	12	SYT13,SYT1,RAB3A,SYT4,STXBP1,RAB15,RAB3C,VSNL1,CADPS,CPLX1,SV2B,SYT3	0.000380953	4.62813
regulation of heart rate by cardiac conduction	40	4	CACNA1C,KCNJ3,CACNB2,SCN4B	0.0242633	7.32787
regulation of localization	2018	61	ARHGAP44,ADAM22,SYT13,CAMK2B,SNAP91,SYT1,KCNAB2,ATP1B3,GNB5,NEFH,VTI1B,RAB3A,TSPAN13,MAPK8,UNC119,FBXW7,GPLD1,FGF12,YWHAH,KCNC1,FGF13,DPP6,CALY,REEP2,SNAP25,SYT4,ATP8A2,MRAP2,TBC1D4,STXBP1,PRKG2,CLSTN3,RAB15,SOD1,GPR158,CACNA1C,CENPJ,PFKM,RAB3C,THY1,NPTN,SV2A,CALM3,CHRNB2,KCNJ3,VSNL1,CADPS,SLC9B2,CACNB2,KCNC2,CACNG2,CPLX1,DENND5B,PRKCE,GRIN1,SCN4B,KCNA2,SV2B,ANXA6,SYT3,FXYD7	1.642e-07	2.21507
regulation of membrane potential	433	34	GABRA3,GABRA1,KCNAB2,ATP1B3,NRCAM,ATP1A3,CNTNAP1,GABRA4,KCNA1,GABRG2,FGF12,PANK2,YWHAH,KCNC1,FGF13,KCNH5,SOD1,SCN1A,GABRB2,NLGN4X,CACNA1C,CALM3,CHRNB2,KCNJ3,CACNB2,KCNC2,CACNG2,GRIN1,SCN4B,KCNA2,KCNQ3,GABRD,SCN8A,MLLT11	8.19542e-14	5.75399
regulation of metal ion transport	369	18	CAMK2B,KCNAB2,ATP1B3,GNB5,TSPAN13,FGF12,YWHAH,KCNC1,FGF13,DPP6,CACNA1C,THY1,CALM3,CACNB2,KCNC2, PRKCE,GRIN1,SCN4B	0.000141059	3.57457
regulation of monoatomic cation transmembrane transport	283	17	KCNAB2,ATP1B3,GNB5,TSPAN13,FGF12,YWHAH,KCNC1,FGF13,DPP6,CACNA1C,THY1,CALM3,CACNB2,KCNC2,PRKCE,GRIN1,SCN4B	2.13054e-05	4.4019
regulation of monoatomic ion transmembrane transport	323	18	KCNAB2,ATP1B3,GNB5,TSPAN13,FGF12,YWHAH,KCNC1,FGF13,DPP6,CACNA1C,THY1,CALM3,KCNJ3,CACNB2,KCNC2,PRKCE,GRIN1,SCN4B	2.75493e-05	4.08365
regulation of monoatomic ion transmembrane transporter activity	192	10	ATP1B3,GNB5,FGF12,YWHAH,FGF13,CALM3,CACNB2,CACNG2,PRKCE,SCN4B	0.00526936	3.8166
regulation of monoatomic ion transport	451	21	CAMK2B,KCNAB2,ATP1B3,GNB5,TSPAN13,FGF12,YWHAH,KCNC1,FGF13,DPP6,PRKG2,CACNA1C,THY1,CALM3,KCNJ3,CACNB2,KCNC2,PRKCE,GRIN1,SCN4B,FXYD7	5.26784e-05	3.41209
regulation of nervous system development	463	18	FSTL4,CAMK2B,MCF2,LIMK1,EPHA4,SLITRK3,YWHAH,FGF13,SYT4,CLSTN3,CBLN2,THY1,NPTN,MAP6,LINGO2,HAPLN4,IL1RAP,L1CAM	0.00152617	2.84885
regulation of neurogenesis	388	13	FSTL4,CAMK2B,MCF2,LIMK1,EPHA4,YWHAH,FGF13,SYT4,THY1,NPTN,MAP6,HAPLN4,L1CAM	0.0300592	2.45522
regulation of neuron projection development	457	22	ARHGAP44,FSTL4,CAMK2B,CRMP1,PAK3,NRCAM,MCF2, STMN2,LIMK1,EPHA4,YWHAH,FGF13,SNAP25,ATP8A2,PAK1,THY1,NPTN,CHRNB2,MAP6,INPP5J,TOX,L1CAM	1.99373e-05	3.52764
regulation of neuronal synaptic plasticity	55	5	CAMK2B,RAB3A,SYT4,NPTN,GRIN1	0.0120374	6.6617
regulation of neurotransmitter secretion	81	7	SYT1,RAB3A,SYT4,STXBP1,GPR158,CPLX1,SV2B	0.00231418	6.33273
regulation of neurotransmitter transport	98	7	SYT1,RAB3A,SYT4,STXBP1,GPR158,CPLX1,SV2B	0.00621199	5.2342
regulation of plasma membrane bounded cell projection organization	652	25	ARHGAP44,FSTL4,CAMK2B,CRMP1,PAK3,NRCAM,MCF2, STMN2,LIMK1,EPHA4,ODF2L,YWHAH,FGF13,SNAP25,ATP8A2,PAK1,CENPJ,THY1,NPTN,CHRNB2,MAP6,GAP43,INPP5J,TOX,L1CAM	0.000144469	2.80977
regulation of postsynapse organization	104	6	ARHGAP44,CAMK2B,PAK3,NRCAM,EPHA4,IL1RAP	0.0325608	4.22762
regulation of postsynaptic membrane neurotransmitter receptor levels	93	7	ARHGAP44,ADAM22,CALY,SNAP25,CACNG2,NSG1,CPLX1	0.00473592	5.5156
regulation of postsynaptic membrane potential	148	11	GABRA3,GABRA1,GABRA4,KCNA1,GABRG2,GABRB2,NLGN4X,CHRNB2,GRIN1,KCNA2,GABRD	0.000213721	5.44639
regulation of potassium ion transmembrane transport	78	5	KCNAB2,ATP1B3,KCNC1,DPP6,KCNC2	0.0435426	4.69736
regulation of presynapse assembly	35	4	SLITRK3,CLSTN3,CBLN2,IL1RAP	0.015814	8.37471
regulation of presynapse organization	35	4	SLITRK3,CLSTN3,CBLN2,IL1RAP	0.015814	8.37471
regulation of presynaptic membrane potential	30	6	KCNA1,KCNC1,SCN1A,KCNJ3,KCNC2,KCNA2	0.000118199	14.6557
regulation of receptor localization to synapse	22	3	ARHGAP44,NPTN,CPLX1	0.0340763	9.99256
regulation of regulated secretory pathway	128	8	SYT13,SYT1,RAB3A,SYT4,STXBP1,RAB15,SV2B,SYT3	0.00605253	4.57992
regulation of secretion	619	21	SYT13,SYT1,RAB3A,GPLD1,SNAP25,SYT4,STXBP1,RAB15,GPR158,PFKM,RAB3C,SV2A,CHRNB2,VSNL1,CADPS,SLC9B2,CPLX1,PRKCE,KCNA2,SV2B,SYT3	0.00241437	2.48603
regulation of secretion by cell	564	20	SYT13,SYT1,RAB3A,GPLD1,SNAP25,SYT4,STXBP1,RAB15,GPR158,PFKM,RAB3C,CHRNB2,VSNL1,CADPS,SLC9B2,CPLX1,PRKCE,KCNA2,SV2B,SYT3	0.00204268	2.59854
regulation of signaling	3437	64	ARHGAP44,FSTL4,CDK14,CAMK2B,SYT1,PAK3,SEZ6L,NEFH,MCF2,FGF9,RAB3A,DNM1,APBA1,MAPK8,FBXW7,GPLD1,PDE10A,EPHA4,SIPA1L2,CIT,PLEKHG3,YWHAH,SNAP25,SYT4,CCNB1,VAV3,MRAP2,ACVR1B,STXBP1,ARHGAP20,PRICKLE1,CLSTN3,CBLN2,SOD1,CNTN4,RSPO3,NLGN4X,INA,GAS2,PAK1,GPR158,CENPJ,GUCY1A2,PFKM,THY1,UCHL1,NPTN,CALM3,CHRNB2,VSNL1,SLC9B2,RELL2,CACNG2,NSG1,CPLX1,YWHAG,PRKCE,RASGRP1,GRIN1,CHRM2,KCNQ3,SLIT3,SV2B,GPRASP1	0.0494922	1.36452
regulation of sodium ion transmembrane transport	46	6	ATP1B3,FGF12,YWHAH,FGF13,PRKCE,SCN4B	0.000903895	9.5581
regulation of sodium ion transmembrane transporter activity	36	5	FGF12,YWHAH,FGF13,PRKCE,SCN4B	0.00233157	10.1776
regulation of sodium ion transport	72	6	ATP1B3,FGF12,YWHAH,FGF13,PRKCE,SCN4B	0.00693061	6.10656
regulation of synapse assembly	113	7	SLITRK3,SNAP25,CLSTN3,CBLN2,CHRNB2,LINGO2,IL1RAP	0.0121633	4.53939
regulation of synapse organization	242	14	ARHGAP44,CAMK2B,PAK3,NRCAM,CNTNAP1,EPHA4,SLITRK3,SNAP25,CLSTN3,CBLN2,GPR158,CHRNB2,LINGO2,IL1RAP	0.000223228	4.23927
regulation of synapse structure or activity	249	15	ARHGAP44,CAMK2B,PAK3,NRCAM,SLC17A6,CNTNAP1,EPHA4,SLITRK3,SNAP25,CLSTN3,CBLN2,GPR158,CHRNB2,LINGO2,IL1RAP	7.99205e-05	4.41438
regulation of synaptic plasticity	215	13	CAMK2B,RAB3A,EPHA4,YWHAH,SNAP25,SYT4,STXBP1,CNTN4,NPTN,NSG1,YWHAG,GRIN1,KCNQ3	0.000281573	4.43081
regulation of synaptic vesicle exocytosis	44	4	SYT1,RAB3A,SYT4,SV2B	0.0321947	6.6617
regulation of synaptic vesicle fusion to presynaptic active zone membrane	12	4	SYT1,RAB3A,STXBP1,CPLX1	0.000445038	24.4262
regulation of synaptic vesicle membrane organization	12	4	SYT1,RAB3A,STXBP1,CPLX1	0.000445038	24.4262
regulation of synaptic vesicle priming	7	2	NAPB,STXBP1	0.0385851	20.9368
regulation of system process	542	16	CAMK2B,ATP1A3,KCNA1,FGF12,GLS,FGF13,SOD1,NLGN4X,CACNA1C,CALM3,KCNJ3,CACNB2,GRIN1,SCN4B,CHRM2,ANXA6	0.0354364	2.16321
regulation of transmembrane transport	446	19	KCNAB2,ATP1B3,GNB5,TSPAN13,FGF12,YWHAH,KCNC1,FGF13,DPP6,CACNA1C,THY1,CALM3,KCNJ3,CACNB2,KCNC2,CACNG2,PRKCE,GRIN1,SCN4B	0.000398984	3.12174
regulation of transmembrane transporter activity	200	10	ATP1B3,GNB5,FGF12,YWHAH,FGF13,CALM3,CACNB2,CACNG2,PRKCE,SCN4B	0.00684404	3.66394
regulation of transport	1594	52	ARHGAP44,SYT13,CAMK2B,SNAP91,SYT1,KCNAB2,ATP1B3,GNB5,NEFH,RAB3A,TSPAN13,UNC119,GPLD1,FGF12,YWHAH,KCNC1,FGF13,DPP6,CALY,REEP2,SNAP25,SYT4,ATP8A2,TBC1D4,STXBP1,PRKG2,RAB15,SOD1,GPR158,CACNA1C,PFKM,RAB3C,THY1,SV2A,CALM3,CHRNB2,KCNJ3,VSNL1,CADPS,SLC9B2,CACNB2,KCNC2,CACNG2,CPLX1,DENND5B,PRKCE,GRIN1,SCN4B,KCNA2,SV2B,SYT3,FXYD7	2.55333e-07	2.39052
regulation of transporter activity	213	10	ATP1B3,GNB5,FGF12,YWHAH,FGF13,CALM3,CACNB2,CACNG2,PRKCE,SCN4B	0.0100172	3.44032
regulation of trans-synaptic signaling	490	29	ARHGAP44,CAMK2B,SYT1,NEFH,RAB3A,DNM1,APBA1,EPHA4,YWHAH,SNAP25,SYT4,STXBP1,CLSTN3,CBLN2,CNTN4,NLGN4X,INA,GPR158,NPTN,CHRNB2,CACNG2,NSG1,CPLX1,YWHAG,PRKCE,GRIN1,CHRM2,KCNQ3,SV2B	4.20326e-09	4.33691
regulation of vesicle fusion	23	6	SYT1,RAB3A,SYT4,TBC1D4,STXBP1,CPLX1	2.68249e-05	19.1162
regulation of vesicle-mediated transport	522	18	ARHGAP44,SYT13,SNAP91,SYT1,RAB3A,UNC119,CALY,SYT4,TBC1D4,STXBP1,RAB15,SOD1,RAB3C,VSNL1,CADPS,CPLX1,SV2B,SYT3	0.00527532	2.52685
regulation of voltage-gated sodium channel activity	5	2	FGF12,FGF13	0.0213906	29.3115
response to calcium ion	147	12	SYT13,SYT1,CPNE6,GPLD1,SLC25A12,SYT4,CPNE9,CALM3,CACNG2,CPNE7,KCNQ3,SYT3	4.08309e-05	5.98194
response to histamine	12	3	GABRG2,GABRB2,GABRB3	0.0075878	18.3197
response to inorganic substance	531	18	SYT13,SYT1,CPNE6,GPI,MAPK8,KCNA1,GPLD1,SLC25A12,KCNC1,SYT4,SOD1,CPNE9,CALM3,KCNC2,CACNG2,CPNE7,KCNQ3,SYT3	0.00621199	2.48403
response to light intensity	19	3	GNB5,KCNC1,KCNC2	0.0239992	11.5703
response to light stimulus	317	11	GNB5,MAPK8,UNC119,FBXW7,ELOVL4,KCNC1,ATP8A2,CHRNB2,CDS1,KCNC2,GRIN1	0.0444034	2.5428
response to metal ion	360	17	SYT13,SYT1,CPNE6,GPI,MAPK8,KCNA1,GPLD1,SLC25A12,KCNC1,SYT4,CPNE9,CALM3,KCNC2,CACNG2,CPNE7,KCNQ3,SYT3	0.000320454	3.46039
response to nerve growth factor	50	4	STMN2,SH3GL2,KCNC1,KCNC2	0.0481225	5.8623
secretion	963	32	ARHGAP44,SYT13,SYT1,SNX10,UPRT,VTI1B,LIN7B,RAB3A,APBA1,GPLD1,NAPB,SNAP25,SYT4,STXBP1,PRICKLE1,RAB15,PAK1,GPR158,PFKM,RAB3C,SV2A,CHRNB2,VSNL1,CADPS,SLC9B2, CPLX1,PRKCE,RASGRP1,KCNA2,KCNQ3,SV2B,SYT3	0.000134991	2.43502
secretion by cell	827	30	ARHGAP44,SYT13,SYT1,VTI1B,LIN7B,RAB3A,APBA1,GPLD1,NAPB,SNAP25,SYT4,STXBP1,PRICKLE1,RAB15,PAK1,GPR158,PFKM,RAB3C,SV2A,CHRNB2,VSNL1,CADPS,SLC9B2,CPLX1,PRKCE,RASGRP1,KCNA2,KCNQ3,SV2B,SYT3	5.31944e-05	2.65824
secretory granule localization	23	6	RAB3A,SNAP25,SYT4,STXBP1,CADPS,RASGRP1	2.68249e-05	19.1162
sensory perception of touch	4	2	RAB3A,KCNA1	0.0139643	36.6394
signal release	492	21	SYT13,SYT1,LIN7B,RAB3A,GPLD1,NAPB,SNAP25,SYT4,STXBP1,GPR158,PFKM,SV2A,CHRNB2,VSNL1,CADPS,SLC9B2,CPLX1,PRKCE,KCNA2,SV2B,SYT3	0.000168679	3.12775
signal release from synapse	145	12	SYT1,LIN7B,RAB3A,NAPB,SNAP25,SYT4,STXBP1,GPR158,SV2A,CADPS,CPLX1,SV2B	3.66874e-05	6.06445
signaling	6447	135	MAP3K9,ARHGAP44,GABRA3,SYT13,GABRA1,FSTL4,CDK14,CAMK2B,SYT1,GNB5,PANX2,RASAL2,PAK3,AMPH,SLC17A6,CDC7,SEZ6L,NEFH,MCF2,FGF14,FGF9,NCALD,LIN7B,GPI,MAST1,TFPT,RAB3A,LIMK1,DNM1,APBA1,SH3GL2,MAPK8,CNTNAP1,UNC119,GABRA4,INPP4B,FBXW7,KCNA1,CD83,CAP2,GPLD1,PDE10A,GABRG2,FGF12,IFT57,GLS,EPHA4,SIPA1L2,SLITRK3,LRRC39,CIT,NAPB,PLEKHG3,YWHAH,FGF13,CALY,SNAP25,SYT4,GPR12,CCNB1,VAV3,MRAP2,ACVR1B,STXBP1,GABBR2,AR…	2.6446e-07	1.53445
sodium ion transmembrane transport	166	11	ATP1B3,SLC17A6,ATP1A3,FGF12,YWHAH,FGF13,SCN1A, SLC9B2,PRKCE,SCN4B,SCN8A	0.000508722	4.85582
sodium ion transport	234	11	ATP1B3,SLC17A6,ATP1A3,FGF12,YWHAH,FGF13,SCN1A, SLC9B2,PRKCE,SCN4B,SCN8A	0.00621199	3.44473
sphingolipid biosynthetic process	110	6	B4GALT6,ELOVL4,B4GALNT1,FAM57B,SGPP2,SPTSSB	0.0411449	3.99702
spontaneous synaptic transmission	14	3	SYT1,CBLN2,NSG1	0.0111928	15.7026
striated muscle contraction	182	11	SMPX,FGF12,FGF13,ATP8A2,SCN1A,ALDOA,CACNA1C,CALM3,KCNJ3,CACNB2,SCN4B	0.0010065	4.42894
substantia nigra development	46	4	FGF9,YWHAH,INA,CALM3	0.0370132	6.37206
synapse assembly	201	18	GABRA1,NRCAM,GABRG2,SLITRK3,FGF13,SNAP25,CLSTN3,CBLN2,GABRB2,NLGN4X,CNTN5,NPTN,CHRNB2,GABRB3,GAP43,LINGO2,HAPLN4,IL1RAP	2.9828e-08	6.56228
synapse organization	485	34	ARHGAP44,GABRA1,CAMK2B,PAK3,NRCAM,SEZ6L,NEFH, CPNE6,RAB3A,CNTNAP1,PPFIBP1,CAP2,GABRG2,EPHA4,SLITRK3,FGF13,SNAP25,CLSTN3,CBLN2,GABRB2,NLGN4X,INA,CNTN5,GPR158,NPTN,CHRNB2,CACNB2,GABRB3,CACNG2,GAP43,LINGO2,HAPLN4,IL1RAP,L1CAM	1.45987e-12	5.13707
synaptic signaling	780	50	ARHGAP44,GABRA3,GABRA1,CAMK2B,SYT1,AMPH,SLC17A6,NEFH,LIN7B,RAB3A,DNM1,APBA1,UNC119,GABRA4,GABRG2,FGF12,GLS,EPHA4,SLITRK3,NAPB,YWHAH,SNAP25,SYT4,STXBP1,GABBR2,CLSTN3,CBLN2,CNTN4,GABRB2,NLGN4X,INA,GPR158,NPTN,SV2A,CHRNB2,CADPS,CACNB2,GABRB3,CACNG2,NSG1,CPLX1,YWHAG,PRKCE,GRIN1,CHRM2,KCNQ3,SV2B,HAPLN4,GABRD,IL1RAP	3.60236e-17	4.69736
synaptic transmission, GABAergic	60	13	GABRA3,GABRA1,GABRA4,GABRG2,SLITRK3,STXBP1,GABBR2,CLSTN3,GABRB2,GABRB3,PRKCE,HAPLN4,GABRD	1.99873e-10	15.8771
synaptic transmission, glutamatergic	111	7	SYT1,SLC17A6,NAPB,STXBP1,CLSTN3,CACNG2,GRIN1	0.0113148	4.62118
synaptic vesicle budding	10	3	SNAP91,AP3B2,DNM1	0.00468849	21.9836
synaptic vesicle budding from presynaptic endocytic zone membrane	9	3	SNAP91,AP3B2,DNM1	0.00345816	24.4262
synaptic vesicle cycle	200	18	SNAP91,SYT1,AMPH,SLC17A6,AP3B2,RAB3A,DNM1,SH3GL2,ATP6V1A,NAPB,SNAP25,SYT4,STXBP1,NLGN4X,SV2A,CADPS,CPLX1,SV2B	2.81612e-08	6.59509
synaptic vesicle endocytosis	72	7	SNAP91,SYT1,AMPH,AP3B2,DNM1,SH3GL2,NLGN4X	0.00124648	7.12432
synaptic vesicle exocytosis	96	10	SYT1,RAB3A,NAPB,SNAP25,SYT4,STXBP1,SV2A,CADPS,CPLX1,SV2B	3.72606e-05	7.6332
synaptic vesicle fusion to presynaptic active zone membrane	23	5	SYT1,RAB3A,SNAP25,STXBP1,CPLX1	0.000380953	15.9302
synaptic vesicle membrane organization	28	5	SYT1,RAB3A,SNAP25,STXBP1,CPLX1	0.000876837	13.0855
synaptic vesicle priming	18	4	NAPB,SNAP25,STXBP1,SV2A	0.00180521	16.2842
synaptic vesicle recycling	83	8	SNAP91,SYT1,AMPH,AP3B2,RAB3A,DNM1,SH3GL2,NLGN4X	0.00050008	7.06301
synaptic vesicle transport	40	4	SNAP91,AP3B2,RAB3A,DNM1	0.0242633	7.32787
system development	3973	116	ARHGAP44,ADAM22,GABRA1,FSTL4,CAMK2B,SYT1,CRMP1,PAK3,RBFOX1,IMPG2,EPB41L3,SNX10,NRCAM,SLC17A6,SEZ6L,NEFH,CPNE6,MCF2,FGF14,FGF9,STMN2,MAST1,TFPT,RAB3A,PBX4,LIMK1,APBA1,SH3GL2,CNTNAP1,UNC119,FBXW7,KCNA1,GPLD1,GABRG2,FGF12,IFT57,ADAM23,EPHA4,B4GALT6,SLITRK3,CIT,PANK2,PCSK2,YWHAH,FOXP2,KCNC1,FGF13,SULT4A1,SNAP25,SYT4,ATP8A2,RTN3,VAV3,B4GALNT1,ACVR1B,STXBP1,TUBB2A,ARL3,PRKG2,PRICKLE1,CLSTN3,MDGA2,RTN1,…	9.35749e-15	2.13953
system process	2258	46	CAMK2B,SLC2A3,RBFOX1,IMPG2,SNX10,NRCAM,SMPX,SLC7A8,NCALD,GPI,ATP1A3,RAB3A,SH3GL2,CNTNAP1,UNC119,KCNA1,FGF12,GLS,FGF13,REEP2,SNAP25,SYT4,ATP8A2,RDH12,SOD1,SCN1A,NLGN4X,ALDOA,CNTN5,GPR158,CACNA1C,SLC2A13,UCHL1,AFF2,CALM3,CHRNB2,KCNJ3,CACNB2,CACNG2,GRIN1, SCN4B,KCNA2,CHRM2,KCNQ3,SCN8A,ANXA6	0.0383766	1.49284
transmembrane transport	1534	57	GABRA3,GABRA1,SLC2A3,KCNAB2,ATP1B3,GNB5,PANX2,SLC17A6,SLC7A8,NIPAL2,ATP1A3,TSPAN13,SLC16A6,GABRA4,KCNA1,GABRG2,FGF12,ATP6V1A,SLC25A12,CNNM1,YWHAH,KCNC1,FGF13,DPP6,SNAP25,TIMM17A,SLC44A5,KCNH5,XPR1,SCN1A,GABRB2,CACNA1C,SLC2A13,THY1,ABCA10,SV2A,CALM3,CHRNB2,KCNJ3,SLC16A14,SLC9B2,CACNB2,KCNC2,GABRB3,CACNG2,PRKCE,SLC2A14,GRIN1,SCN4B,KCNA2,UQCR10,KCNQ3,SV2B,GABRD,SCN8A,ANXA6,FXYD7	4.26873e-10	2.72287
transmission of nerve impulse	72	11	NRCAM,CNTNAP1,KCNA1,FGF12,SOD1,SCN1A,CACNG2,SCN4B,KCNA2,KCNQ3,SCN8A	2.65601e-07	11.1954
transport	4350	120	ARHGAP44,GABRA3,SYT13,GABRA1,CAMK2B,SLC2A3,SNAP91,SYT1,KCNAB2,ATP1B3,GNB5,PANX2,IPCEF1,AMPH,RBFOX1,SNX10,SLC17A6,SLC7A8,UPRT,NEFH,VTI1B,FGF9,AAGAB,AP3B2,NIPAL2,NCALD,LIN7B,ATP1A3,RAB3A,TSPAN13,LIMK1,DNM1,APBA1,SH3GL2,SLC16A6,UNC119,GABRA4,KCNA1,GPLD1,GABRG2,FGF12,IFT57,ATP6V1A,EHBP1,SLC25A12,CNNM1,NAPB, YWHAH,MYO1B,KCNC1,FGF13,DPP6,CALY,REEP2,SNAP25, SYT4,ATP8A2,RTN3,VAV3,TIMM17A,TBC1D4,STXBP1,SL…	1.06673e-13	2.02148
transport along microtubule	172	9	NEFH,AP3B2,APBA1,IFT57,CALY,ARL3,SOD1,UCHL1,RASGRP1	0.00873742	3.83435
trans-synaptic signaling	756	50	ARHGAP44,GABRA3,GABRA1,CAMK2B,SYT1,AMPH,SLC17A6,NEFH,LIN7B,RAB3A,DNM1,APBA1,UNC119,GABRA4,GABRG2,FGF12,GLS,EPHA4,SLITRK3,NAPB,YWHAH,SNAP25,SYT4,STXBP1,GABBR2,CLSTN3,CBLN2,CNTN4,GABRB2,NLGN4X,INA,GPR158,NPTN,SV2A,CHRNB2,CADPS,CACNB2,GABRB3,CACNG2,NSG1,CPLX1,YWHAG,PRKCE,GRIN1,CHRM2,KCNQ3,SV2B,HAPLN4,GABRD,IL1RAP	2.10253e-17	4.84648
vesicle cytoskeletal trafficking	71	5	AP3B2,MYO1B,SYT4,RASGRP1,MYO5A	0.0309944	5.16048
vesicle docking	62	6	SYT1,VTI1B,RAB3A,SNAP25,STXBP1,RAB3C	0.00345816	7.09149
vesicle docking involved in exocytosis	40	5	VTI1B,RAB3A,SNAP25,STXBP1,RAB3C	0.00350496	9.15984
vesicle fusion	117	9	SYT1,VTI1B,RAB3A,SNAP25,SYT4,VAV3,TBC1D4,STXBP1,CPLX1	0.000839822	5.63683
vesicle fusion to plasma membrane	24	5	SYT1,RAB3A,SNAP25,STXBP1,CPLX1	0.000449625	15.2664
vesicle localization	224	11	SNAP91,AP3B2,RAB3A,DNM1,MYO1B,SNAP25,SYT4,STXBP1,CADPS,RASGRP1,MYO5A	0.00456823	3.59851
vesicle organization	364	15	SNAP91,SYT1,SNX10,VTI1B,AP3B2,RAB3A,DNM1,ATP6V1A,CCDC136,SNAP25,SYT4,VAV3,TBC1D4,STXBP1,CPLX1	0.00279211	3.01973
vesicle-mediated transport	1547	53	ARHGAP44,SYT13,SNAP91,SYT1,AMPH,SNX10,SLC17A6,VTI1B,AP3B2,NCALD,LIN7B,RAB3A,LIMK1,DNM1,SH3GL2,UNC119,ATP6V1A,EHBP1,NAPB,MYO1B,CALY,SNAP25,SYT4,RTN3,VAV3,TBC1D4,STXBP1,ARL3,PRICKLE1,RAB15,SOD1,NLGN4X,PAK1,RAB3C,RAB6B,SV2A,VSNL1,CADPS,SLC9B2,CACNG2,NSG1,CPLX1,REPS2,PRKCE,RASGRP1,CLTB,PITPNB,KCNQ3,SV2B,MYO5A,GPRASP1,CHML,SYT3	3.39599e-08	2.51052
vesicle-mediated transport in synapse	223	20	SNAP91,SYT1,AMPH,SLC17A6,AP3B2,RAB3A,DNM1,SH3GL2,ATP6V1A,NAPB,CALY,SNAP25,SYT4,STXBP1,NLGN4X,SV2A,CADPS,NSG1,CPLX1,SV2B	4.14117e-09	6.57208
walking behavior	37	5	EPHA4,SCN1A,UCHL1,OXR1,CEND1	0.00253273	9.90253
