# Supplementary material for: Functional characterization of a human epilepsy-associated gene network reveals metabolic regulation as a critical factor underlying seizure susceptibilities
Source: Dis Model Mech. 2026 Jan 28;19(1):dmm052307. doi: 10.1242/dmm.052307 (PMC12869506; doi:10.1242/dmm.052307)
Supplement: Table S6. Epilepsy-associated gene list of M30 network [file dmm-19-052307-TableS6.xlsx]

## Sheet: S6_Epilepsy-associated gene
Supplementary Table 6. Epilepsy-associated gene list of M30 network
Ensembl_gene_id	Gene_name	Epilepsy-associated gene	Phenotypes	Resource
ENSG00000008277	ADAM22	Epilepsy genes	Epileptic encephalopathy	OMIM
ENSG00000011677	GABRA3	Epilepsy genes	Epileptic encephalopathy	OMIM
ENSG00000022355	GABRA1	Epilepsy genes	Epileptic encephalopathy, Childhood absence epilepsy (CAE), Juvenile myoclonic epilepsy (JME)	OMIM
ENSG00000103723	AP3B2	Epilepsy genes	Epileptic encephalopathy	OMIM
ENSG00000105409	ATP1A3	Epilepsy genes	Epileptic encephalopathy	OMIM
ENSG00000106976	DNM1	Epilepsy genes	Epileptic encephalopathy	OMIM
ENSG00000113327	GABRG2	Epilepsy genes	Epileptic encephalopathy, Familial febrile seizures (FFS), Generalized epilepsy with febrile seizures plus (GEFS+), Childhood absence epilepsy (CAE)	OMIM
ENSG00000114279	FGF12	Epilepsy genes	Epileptic encephalopathy	OMIM
ENSG00000114573	ATP6V1A	Epilepsy genes	Epileptic encephalopathy	OMIM
ENSG00000115419	GLS	Epilepsy genes	Epileptic encephalopathy	OMIM
ENSG00000115840	SLC25A12	Epilepsy genes	Epileptic encephalopathy	OMIM
ENSG00000125814	NAPB	Epilepsy genes	Epileptic encephalopathy	OMIM
ENSG00000129159	KCNC1	Epilepsy genes	Progressive myoclonic epilepsy (PME)	OMIM
ENSG00000129682	FGF13	Epilepsy genes	Epileptic encephalopathy	OMIM
ENSG00000136854	STXBP1	Epilepsy genes	Epileptic encephalopathy	OMIM
ENSG00000136928	GABBR2	Epilepsy genes	Epileptic encephalopathy	OMIM
ENSG00000139174	PRICKLE1	Epilepsy genes	Progressive myoclonic epilepsy (PME)	OMIM
ENSG00000144285	SCN1A	Epilepsy genes	Epileptic encephalopathy, Dravet syndrome (DS), Familial febrile seizures (FFS), Generalized epilepsy with febrile seizures plus (GEFS+)	OMIM
ENSG00000145864	GABRB2	Epilepsy genes	Epileptic encephalopathy	OMIM
ENSG00000160716	CHRNB2	Epilepsy genes	Nocturnal frontal lobe epilepsy (NFLE)	OMIM
ENSG00000166006	KCNC2	Epilepsy genes	Epileptic encephalopathy	OMIM
ENSG00000166206	GABRB3	Epilepsy genes	Epileptic encephalopathy, Childhood absence epilepsy (CAE)	OMIM
ENSG00000168993	CPLX1	Epilepsy genes	Epileptic encephalopathy	OMIM
ENSG00000170027	YWHAG	Epilepsy genes	Epileptic encephalopathy	OMIM
ENSG00000176884	GRIN1	Epilepsy genes	Epileptic encephalopathy	OMIM
ENSG00000177301	KCNA2	Epilepsy genes	Epileptic encephalopathy	OMIM
ENSG00000182389	CACNB4	Epilepsy genes	Juvenile myoclonic epilepsy (JME), Idiopathic generalized epilepsy (IGE)	OMIM
ENSG00000184156	KCNQ3	Epilepsy genes	Benign familial neonatal seizures (BFNS)	OMIM
ENSG00000187730	GABRD	Epilepsy genes	Generalized epilepsy with febrile seizures plus (GEFS+), Juvenile myoclonic epilepsy (JME), Idiopathic generalized epilepsy (IGE)	OMIM
ENSG00000196876	SCN8A	Epilepsy genes	Benign familial infantile seizures (BFIS), Epileptic encephalopathy	OMIM
ENSG00000101210	EEF1A2	Epilepsy genes	Epileptic encephalopathy	OMIM
ENSG00000137267	TUBB2A	Epilepsy-related genes	Complex cortical dysplasia with other brain malformations	PMID: 32203252
ENSG00000105613	MAST1	Epilepsy-related genes	Mega-corpus-callosum syndrome with cerebellar hypoplasia and cortical malformations	PMID: 32198973
ENSG00000109670	FBXW7	Epilepsy-related genes	Neurodevelopmental disorder	PMID: 35395208
ENSG00000110841	PPFIBP1	Epilepsy-related genes	Neurodevelopmental disorder	PMID: 35830857
ENSG00000143324	XPR1	Epilepsy-related genes	Idiopathic basal ganglia calcification	PMID: 32274582
ENSG00000149269	PAK1	Epilepsy-related genes	Neurodevelopmental disorder	PMID: 36905087
ENSG00000151067	CACNA1C	Epilepsy-related genes	Neurodevelopmental disorder	PMID: 34163037
ENSG00000151849	CENPJ	Epilepsy-related genes	Primary microcephaly	PMID: 36334884
ENSG00000164830	OXR1	Epilepsy-related genes	Cerebellar hypoplasia/atrophy	PMID: 37773136
ENSG00000198910	L1CAM	Epilepsy-related genes	Agenesis of the corpus callosum	PMID: 37574439
ENSG00000058404	CAMK2B	Epilepsy-related genes	Intellectual developmental disorder, autosomal dominant54	PMID: 29100089
ENSG00000069966	GNB5	Epilepsy-related genes	Intellectual developmental disorder with cardiac arrhythmia	PMID: 34436834
ENSG00000070831	CDC42	Epilepsy-related genes	Takenouchi-Kosaki syndrome	PMID: 17925172
ENSG00000077264	PAK3	Epilepsy-related genes	Intellectual developmental disorder, X-linked30	PMID: 17853471
ENSG00000108797	CNTNAP1	Epilepsy-related genes	Hypomyelinating neuropathy, congenital 3	PMID: 35182943
ENSG00000111262	KCNA1	Epilepsy-related genes	Episodic ataxia/myokymia syndrome	PMID: 37240170
ENSG00000112541	PDE10A	Epilepsy-related genes	Dyskinesia, limb and orofacial, infantile-onset	PMID: 30777652
ENSG00000118402	ELOVL4	Epilepsy-related genes	Ichthyosis, spastic quadriplegia, and impaired intellectual development	PMID: 33652762
ENSG00000125779	PANK2	Epilepsy-related genes	Neurodegeneration with brain iron accumulation1	PMID: 25744623
ENSG00000147123	NDUFB11	Epilepsy-related genes	Linear skin defects with multiple congenital anomalies3	PMID: 20301767
ENSG00000154277	UCHL1	Epilepsy-related genes	Spastic paraplegia79B, autosomal recessive	PMID: 22931063
ENSG00000155966	AFF2	Epilepsy-related genes	Intellectual developmental disorder, X-linked109	PMID: 35431806
ENSG00000164951	PDP1	X
ENSG00000006432	MAP3K9	X
ENSG00000006740	ARHGAP44	X
ENSG00000013392	RWDD2A	X
ENSG00000019505	SYT13	X
ENSG00000029153	ARNTL2	X
ENSG00000040633	PHF23	X
ENSG00000053108	FSTL4	X
ENSG00000058091	CDK14	X
ENSG00000059804	SLC2A3	X
ENSG00000061918	GUCY1B3	X
ENSG00000064763	FAR2	X
ENSG00000065609	SNAP91	X
ENSG00000067445	TRO	X
ENSG00000067715	SYT1	X
ENSG00000068615	REEP1	X
ENSG00000069424	KCNAB2	X
ENSG00000069849	ATP1B3	X
ENSG00000072832	CRMP1	X
ENSG00000073150	PANX2	X
ENSG00000074706	IPCEF1	X
ENSG00000075391	RASAL2	X
ENSG00000077152	UBE2T	X
ENSG00000078053	AMPH	X
ENSG00000078328	RBFOX1	X
ENSG00000081148	IMPG2	X
ENSG00000082397	EPB41L3	X
ENSG00000084731	KIF3C	X
ENSG00000085831	TTC39A	X
ENSG00000086300	SNX10	X
ENSG00000091129	NRCAM	X
ENSG00000091482	SMPX	X
ENSG00000091664	SLC17A6	X
ENSG00000092068	SLC7A8	X
ENSG00000094841	UPRT	X
ENSG00000097046	CDC7	X
ENSG00000100095	SEZ6L	X
ENSG00000100285	NEFH	X
ENSG00000100568	VTI1B	X
ENSG00000100884	CPNE6	X
ENSG00000101349	PAK7	X
ENSG00000101977	MCF2	X
ENSG00000102466	FGF14	X
ENSG00000102678	FGF9	X
ENSG00000103591	AAGAB	X
ENSG00000104361	NIPAL2	X
ENSG00000104435	STMN2	X
ENSG00000104490	NCALD	X
ENSG00000104722	NEFM	X
ENSG00000104863	LIN7B	X
ENSG00000105220	GPI	X
ENSG00000105619	TFPT	X
ENSG00000105649	RAB3A	X
ENSG00000105717	PBX4	X
ENSG00000106537	TSPAN13	X
ENSG00000106683	LIMK1	X
ENSG00000107105	ELAVL2	X
ENSG00000107282	APBA1	X
ENSG00000107295	SH3GL2	X
ENSG00000107643	MAPK8	X
ENSG00000108932	SLC16A6	X
ENSG00000109103	UNC119	X
ENSG00000109158	GABRA4	X
ENSG00000109452	INPP4B	X
ENSG00000110675	ELMOD1	X
ENSG00000111674	ENO2	X
ENSG00000111696	NT5DC3	X
ENSG00000112149	CD83	X
ENSG00000112186	CAP2	X
ENSG00000112293	GPLD1	X
ENSG00000114446	IFT57	X
ENSG00000114948	ADAM23	X
ENSG00000115350	POLE4	X
ENSG00000115504	EHBP1	X
ENSG00000116106	EPHA4	X
ENSG00000116793	PHTF1	X
ENSG00000116991	SIPA1L2	X
ENSG00000118276	B4GALT6	X
ENSG00000119946	CNNM1	X
ENSG00000120662	MTRF1	X
ENSG00000121871	SLITRK3	X
ENSG00000122417	ODF2L	X
ENSG00000122477	LRRC39	X
ENSG00000122778	KIAA1549	X
ENSG00000122966	CIT	X
ENSG00000123975	CKS2	X
ENSG00000125354	SEPT6	X
ENSG00000125851	PCSK2	X
ENSG00000126822	PLEKHG3	X
ENSG00000126950	TMEM35	X
ENSG00000127824	TUBA4A	X
ENSG00000128245	YWHAH	X
ENSG00000128573	FOXP2	X
ENSG00000128596	CCDC136	X
ENSG00000128641	MYO1B	X
ENSG00000130226	DPP6	X
ENSG00000130540	SULT4A1	X
ENSG00000130643	CALY	X
ENSG00000132563	REEP2	X
ENSG00000132639	SNAP25	X
ENSG00000132872	SYT4	X
ENSG00000132932	ATP8A2	X
ENSG00000132938	MTUS2	X
ENSG00000132975	GPR12	X
ENSG00000133318	RTN3	X
ENSG00000134056	MRPS36	X
ENSG00000134057	CCNB1	X
ENSG00000134215	VAV3	X
ENSG00000134375	TIMM17A	X
ENSG00000134897	BIVM	X
ENSG00000135324	MRAP2	X
ENSG00000135454	B4GALNT1	X
ENSG00000135503	ACVR1B	X
ENSG00000136108	CKAP2	X
ENSG00000136111	TBC1D4	X
ENSG00000137563	GGH	X
ENSG00000137727	ARHGAP20	X
ENSG00000137968	SLC44A5	X
ENSG00000138115	CYP2C8	X
ENSG00000138175	ARL3	X
ENSG00000138669	PRKG2	X
ENSG00000139112	GABARAPL1	X
ENSG00000139182	CLSTN3	X
ENSG00000139915	MDGA2	X
ENSG00000139970	RTN1	X
ENSG00000139988	RDH12	X
ENSG00000139998	RAB15	X
ENSG00000140015	KCNH5	X
ENSG00000141668	CBLN2	X
ENSG00000142168	SOD1	X
ENSG00000144331	ZNF385B	X
ENSG00000144550	CPNE9	X
ENSG00000144619	CNTN4	X
ENSG00000144645	OSBPL10	X
ENSG00000144834	TAGLN3	X
ENSG00000144959	NCEH1	X
ENSG00000145428	RNF175	X
ENSG00000145526	CDH18	X
ENSG00000146267	FAXC	X
ENSG00000146374	RSPO3	X
ENSG00000146938	NLGN4X	X
ENSG00000147224	PRPS1	X
ENSG00000147724	FAM135B	X
ENSG00000148229	POLE3	X
ENSG00000148798	INA	X
ENSG00000148935	GAS2	X
ENSG00000149925	ALDOA	X
ENSG00000149926	FAM57B	X
ENSG00000149972	CNTN5	X
ENSG00000151025	GPR158	X
ENSG00000151229	SLC2A13	X
ENSG00000152402	GUCY1A2	X
ENSG00000152556	PFKM	X
ENSG00000152782	PANK1	X
ENSG00000152932	RAB3C	X
ENSG00000152954	NRSN1	X
ENSG00000153107	ANAPC1	X
ENSG00000153132	CLGN	X
ENSG00000153250	RBMS1	X
ENSG00000153982	GDPD1	X
ENSG00000154096	THY1	X
ENSG00000154263	ABCA10	X
ENSG00000154518	ATP5G3	X
ENSG00000154917	RAB6B	X
ENSG00000155052	CNTNAP5	X
ENSG00000155744	FAM126B	X
ENSG00000156298	TSPAN7	X
ENSG00000156642	NPTN	X
ENSG00000157064	NMNAT2	X
ENSG00000157654	PALM2-AKAP2	X
ENSG00000158301	GPRASP2	X
ENSG00000159164	SV2A	X
ENSG00000159915	ZNF233	X
ENSG00000160014	CALM3	X
ENSG00000160753	RUSC1	X
ENSG00000162989	KCNJ3	X
ENSG00000163032	VSNL1	X
ENSG00000163053	SLC16A14	X
ENSG00000163082	SGPP2	X
ENSG00000163618	CADPS	X
ENSG00000163624	CDS1	X
ENSG00000164038	SLC9B2	X
ENSG00000164252	AGGF1	X
ENSG00000164405	UQCRQ	X
ENSG00000164620	RELL2	X
ENSG00000164919	COX6C	X
ENSG00000165023	DIRAS2	X
ENSG00000165061	ZMAT4	X
ENSG00000165072	MAMDC2	X
ENSG00000165943	MOAP1	X
ENSG00000165995	CACNB2	X
ENSG00000166352	C11orf74	X
ENSG00000166510	CCDC68	X
ENSG00000166862	CACNG2	X
ENSG00000168000	BSCL2	X
ENSG00000168824	NSG1	X
ENSG00000169122	FAM110B	X
ENSG00000169891	REPS2	X
ENSG00000170456	DENND5B	X
ENSG00000170500	LONRF2	X
ENSG00000170786	SDR16C5	X
ENSG00000170871	KIAA0232	X
ENSG00000171004	HS6ST2	X
ENSG00000171132	PRKCE	X
ENSG00000171533	MAP6	X
ENSG00000172020	GAP43	X
ENSG00000172209	GPR22	X
ENSG00000172575	RASGRP1	X
ENSG00000173262	SLC2A14	X
ENSG00000173915	USMG5	X
ENSG00000174482	LINGO2	X
ENSG00000175352	NRIP3	X
ENSG00000175416	CLTB	X
ENSG00000176490	DIRAS1	X
ENSG00000177098	SCN4B	X
ENSG00000177108	ZDHHC22	X
ENSG00000177432	NAP1L5	X
ENSG00000178773	CPNE7	X
ENSG00000180957	PITPNB	X
ENSG00000181072	CHRM2	X
ENSG00000182348	ZNF804B	X
ENSG00000182670	TTC3	X
ENSG00000182870	GALNT9	X
ENSG00000183527	PSMG1	X
ENSG00000183715	OPCML	X
ENSG00000183785	TUBA8	X
ENSG00000184076	UQCR10	X
ENSG00000184347	SLIT3	X
ENSG00000184368	MAP7D2	X
ENSG00000184524	CEND1	X
ENSG00000184613	NELL2	X
ENSG00000185133	INPP5J	X
ENSG00000185274	WBSCR17	X
ENSG00000185518	SV2B	X
ENSG00000185567	AHNAK2	X
ENSG00000185787	MORF4L1	X
ENSG00000186047	DLEU7	X
ENSG00000186310	NAP1L3	X
ENSG00000186377	CYP4X1	X
ENSG00000186462	NAP1L2	X
ENSG00000186469	GNG2	X
ENSG00000187189	TSPYL4	X
ENSG00000187664	HAPLN4	X
ENSG00000188582	PAQR9	X
ENSG00000196083	IL1RAP	X
ENSG00000196482	ESRRG	X
ENSG00000196542	SPTSSB	X
ENSG00000197043	ANXA6	X
ENSG00000197177	ADGRA1	X
ENSG00000197275	RAD54B	X
ENSG00000197535	MYO5A	X
ENSG00000197872	FAM49A	X
ENSG00000198211	RP11-566K11.2	X
ENSG00000198300	PEG3	X
ENSG00000198380	GFPT1	X
ENSG00000198478	SH3BGRL2	X
ENSG00000198846	TOX	X
ENSG00000198932	GPRASP1	X
ENSG00000203668	CHML	X
ENSG00000204856	FAM216A	X
ENSG00000213023	SYT3	X
ENSG00000213190	MLLT11	X
ENSG00000213424	KRT222	X
ENSG00000214338	SOGA3	X
ENSG00000221946	FXYD7	X
ENSG00000232040	ZBED9	X
ENSG00000240891	PLCXD2	X
