# Supplementary material for: Functional characterization of a human epilepsy-associated gene network reveals metabolic regulation as a critical factor underlying seizure susceptibilities
Source: Dis Model Mech. 2026 Jan 28;19(1):dmm052307. doi: 10.1242/dmm.052307 (PMC12869506; doi:10.1242/dmm.052307)
Supplement: Table S7. Crosses and genotypes in co-expression gene modules and associated lethality in pan-neuronal [file dmm-19-052307-TableS7.xlsx]

## Sheet: S7_Recruited lines
Supplementary Table 7 - Crosses and genotypes in co-expression gene modules and associated lethality in pan-neuronal knockdown models. Related to Figure 2. Abbreviations: VDRC - Vienna Drosophila Resource Center. BDSC- Bloomington Drosophila Stock Center.
	Fly gene	RNAi construct	Gal4 parental line	UAS-RNAi parental line	Stock ID	Reference (PMID)	Control parental line	Stock ID	Control genotype	Knockdown genotype	Pan-neuronal knockdown model lethality
Cluster 1	nrv3	RNAi-1	; ; nsyb-Gal4	y,w[1118];P{KK112406}VIE-260B;	VDRC_104943	X	y,w[1118];P{attP,y[+],w[3`]	VDRC_60100	y,w[1118];P{attP,y[+],w[3`]/+; nsyb-Gal4/+	y,w[1118];P{KK112406}VIE-260B/+;nsyb-Gal4/+	Lethal
		RNAi-2		w[1118]; P{GD4520}v44486;	VDRC_44486	23248276	w[1118]	VDRC_60000	w[1118];;nsyb-Gal4/+	w[1118]; P{GD4520}v44486/+;nsyb-Gal4/+	Lethal
		RNAi-3		y[1] v[1]; P{y[+t7.7] v[+t1.8]=TRiP.HMJ22547}attP40;	BDSC_60367	X	y[1] v[1]; P{y[+t7.7]=CaryP}attP40	BDSC_36304	y[1] v[1]; P{y[+t7.7]=CaryP}attP40/+;nsyb-Gal4/+	y[1] v[1]; P{y[+t7.7] v[+t1.8]=TRiP.HMJ22547}attP40/+;nsyb-Gal4/+	Lethal
	Atpα	RNAi-1		y,w[1118];P{KK108782}VIE-260B;	VDRC_100619	25205229	y,w[1118];P{attP,y[+],w[3`]	VDRC_60100	y,w[1118];P{attP,y[+],w[3`]/+; nsyb-Gal4/+	y,w[1118];P{KK108782}VIE-260B/+;nsyb-Gal4/+	Lethal
		RNAi-2		w1118; P{GD3093}v12330;	VDRC_12330	20220848	w[1118]	VDRC_60000	w[1118];;nsyb-Gal4/+	w1118; P{GD3093}v12330/+;nsyb-Gal4/+	Lethal
	14−3−3ζ	RNAi-1		y,w[1118];P{KK109378}VIE-260B;	VDRC_104496	X	y,w[1118];P{attP,y[+],w[3`]	VDRC_60100	y,w[1118];P{attP,y[+],w[3`]/+; nsyb-Gal4/+	y,w[1118];P{KK109378}VIE-260B/+;nsyb-Gal4/+	Viable
		RNAi-2		w1118; P{GD16467}v48724;	VDRC_48724	20371351	w[1118]	VDRC_60000	w[1118];;nsyb-Gal4/+	w1118; P{GD16467}v48724/+;nsyb-Gal4/+	Viable
	Cam	RNAi-1		w1118; ;P{GD12423}v28242	VDRC_28242	21943192	w[1118]	VDRC_60000	w[1118];;nsyb-Gal4/+	w1118; ;P{GD12423}v28242/nsyb-Gal4	Viable
		RNAi-2		y[1] sc[*] v[1] sev[21]; ;P{y[+t7.7] v[+t1.8]=TRiP.HMS01318}attP2	BDSC_34609	26771490	y[1] v[1];; P{y[+t7.7]=CaryP}attP2	BDSC_36303	y[1] v[1];; P{y[+t7.7]=CaryP}attP2/nsyb-Gal4	y[1] sc[*] v[1] sev[21]; ;P{y[+t7.7] v[+t1.8]=TRiP.HMS01318}attP2/nsyb-Gal4	Viable
		RNAi-3		y,w[1118];P{KK109037}VIE-260B;	VDRC_102004	27686128	y,w[1118];P{attP,y[+],w[3`]	VDRC_60100	y,w[1118];P{attP,y[+],w[3`]/+; nsyb-Gal4/+	y,w[1118];P{KK109037}VIE-260B/+;nsyb-Gal4/+	Lethal
	Aldo	RNAi-1		y,w[1118];P{KK107680}VIE-260B;	VDRC_101339	33021744	y,w[1118];P{attP,y[+],w[3`]	VDRC_60100	y,w[1118];P{attP,y[+],w[3`]/+; nsyb-Gal4/+	y,w[1118];P{KK107680}VIE-260B/+;nsyb-Gal4/+	Viable
		RNAi-2		w1118; ;P{GD17138}v47667	VDRC_47667	22882183	w[1118]	VDRC_60000	w[1118];;nsyb-Gal4/+	w1118; ;P{GD17138}v47667/nsyb-Gal4	Viable
		RNAi-3		y[1] sc[*] v[1] sev[21]; P{y[+t7.7] v[+t1.8]=TRiP.HMC06146}attP40;	BDSC_65884	X	y[1] v[1]; P{y[+t7.7]=CaryP}attP40	BDSC_36304	y[1] v[1]; P{y[+t7.7]=CaryP}attP40/+;nsyb-Gal4/+	y[1] sc[*] v[1] sev[21]; P{y[+t7.7] v[+t1.8]=TRiP.HMC06146}attP40/+;nsyb-Gal4/+	Lethal
	Syt1	RNAi-1		y,w[1118];P{KK108653}VIE-260B;	VDRC_100608	25253864	y,w[1118];P{attP,y[+],w[3`]	VDRC_60100	y,w[1118];P{attP,y[+],w[3`]/+; nsyb-Gal4/+	y,w[1118];P{KK108653}VIE-260B/+;nsyb-Gal4/+	Viable
		RNAi-2		w1118; ;P{GD842}v8875	VDRC_8875	38096823	w[1118]	VDRC_60000	w[1118];;nsyb-Gal4/+	w1118; ;P{GD842}v8875/nsyb-Gal4	Viable
	Eno	RNAi-1		y,w[1118];P{KK100571}VIE-260B;	VDRC_110090	33021744	y,w[1118];P{attP,y[+],w[3`]	VDRC_60100	y,w[1118];P{attP,y[+],w[3`]/+; nsyb-Gal4/+	y,w[1118];P{KK100571}VIE-260B/+;nsyb-Gal4/+	Lethal
		RNAi-2		y[1] sc[*] v[1] sev[21]; P{y[+t7.7] v[+t1.8]=TRiP.HMC05514}attP40/CyO;	BDSC_64496	39251827	y[1] v[1]; P{y[+t7.7]=CaryP}attP40	BDSC_36304	y[1] v[1]; P{y[+t7.7]=CaryP}attP40/+;nsyb-Gal4/+	y[1] sc[*] v[1] sev[21]; P{y[+t7.7] v[+t1.8]=TRiP.HMC05514}attP40/+;nsyb-Gal4/+	Lethal
	shi	RNAi-1		w1118; ;P{GD1529}v3799/TM3	VDRC_3799	27347682	w[1118]	VDRC_60000	w[1118];;nsyb-Gal4/+	w1118; ;P{GD1529}v3799/nsyb-Gal4	Viable
		RNAi-2		y,w[1118];P{KK101444}VIE-260B;	VDRC_105971	27347682	y,w[1118];P{attP,y[+],w[3`]	VDRC_60100	y,w[1118];P{attP,y[+],w[3`]/+; nsyb-Gal4/+	y,w[1118];P{KK101444}VIE-260B/+;nsyb-Gal4/+	Lethal
	cype	RNAi-1		y,w[1118];P{KK111375}VIE-260B;	VDRC_102336	X	y,w[1118];P{attP,y[+],w[3`]	VDRC_60100	y,w[1118];P{attP,y[+],w[3`]/+; nsyb-Gal4/+	y,w[1118];P{KK111375}VIE-260B/+;nsyb-Gal4/+	Viable
		RNAi-2		w1118; P{GD908}v13403;	VDRC_13403	24293544	w[1118]	VDRC_60000	w[1118];;nsyb-Gal4/+	w1118; P{GD908}v13403/+;nsyb-Gal4/+	Viable
		RNAi-3		y[1] sc[*] v[1] sev[21]; ;P{y[+t7.7] v[+t1.8]=TRiP.HMS00815}attP2	BDSC_33878	28683319	y[1] v[1];; P{y[+t7.7]=CaryP}attP2	BDSC_36303	y[1] v[1];; P{y[+t7.7]=CaryP}attP2/nsyb-Gal4	y[1] sc[*] v[1] sev[21]; ;P{y[+t7.7] v[+t1.8]=TRiP.HMS00815}attP2/nsyb-Gal4	Lethal
	CaMKII	RNAi-1		y,w[1118];P{KK107335}VIE-260B;	VDRC_100265	32471994	y,w[1118];P{attP,y[+],w[3`]	VDRC_60100	y,w[1118];P{attP,y[+],w[3`]/+; nsyb-Gal4/+	y,w[1118];P{KK107335}VIE-260B/+;nsyb-Gal4/+	Viable
		RNAi-2		w1118; P{GD9506}v47280;	VDRC_47280	32471994	w[1118]	VDRC_60000	w[1118];;nsyb-Gal4/+	w1118; P{GD9506}v47280/+;nsyb-Gal4/+	Viable
	Vha68−1	RNAi-1		w1118; P{GD16938}v46397;	VDRC_46397	33238137	w[1118]	VDRC_60000	w[1118];;nsyb-Gal4/+	w1118; P{GD16938}v46397/+;nsyb-Gal4/+	Viable
		RNAi-2		y[1] sc[*] v[1] sev[21]; P{y[+t7.7] v[+t1.8]=TRiP.HMS02581}attP40;	BDSC_42888	33238137	y[1] v[1]; P{y[+t7.7]=CaryP}attP40	BDSC_36304	y[1] v[1]; P{y[+t7.7]=CaryP}attP40/+;nsyb-Gal4/+	[1] sc[*] v[1] sev[21]; P{y[+t7.7] v[+t1.8]=TRiP.HMS02581}attP40/+;nsyb-Gal4/+	Viable
		RNAi-3		y,w[1118];P{KK106019}VIE-260B;	VDRC_108701	X	y,w[1118];P{attP,y[+],w[3`]	VDRC_60100	y,w[1118];P{attP,y[+],w[3`]/+; nsyb-Gal4/+	y,w[1118];P{KK106019}VIE-260B/+;nsyb-Gal4/+	Lethal
	αSnap	RNAi-1		w1118; ;P{GD11986}v22379	VDRC_22379	30404830	w[1118]	VDRC_60000	w[1118];;nsyb-Gal4/+	w1118; ;P{GD11986}v22379/nsyb-Gal4	Viable
		RNAi-2		y[1] sc[*] v[1] sev[21]; ;P{y[+t7.7] v[+t1.8]=TRiP.HMS00872}attP2	BDSC_34088	30404830	y[1] v[1];; P{y[+t7.7]=CaryP}attP2	BDSC_36303	y[1] v[1];; P{y[+t7.7]=CaryP}attP2/nsyb-Gal4	y[1] sc[*] v[1] sev[21]; ;P{y[+t7.7] v[+t1.8]=TRiP.HMS00872}attP2/nsyb-Gal4	Viable
		RNAi-3		y,w[1118];P{KK107910}VIE-260B;	VDRC_101341	30404830	y,w[1118];P{attP,y[+],w[3`]	VDRC_60100	y,w[1118];P{attP,y[+],w[3`]/+; nsyb-Gal4/+	y,w[1118];P{KK107910}VIE-260B/+;nsyb-Gal4/+	Lethal
Cluster 2	fne	RNAi-1	; ; nsyb-Gal4	y,w[1118];P{KK108902}VIE-260B;	VDRC_101508	33370772	y,w[1118];P{attP,y[+],w[3`]	VDRC_60100	y,w[1118];P{attP,y[+],w[3`]/+; nsyb-Gal4/+	y,w[1118];P{KK108902}VIE-260B/+;nsyb-Gal4/+	Viable
		RNAi-2		w[1118]; P{GD16518}v48891;	VDRC_48891	24998527	w[1118]	VDRC_60000	w[1118];;nsyb-Gal4/+	w[1118]; P{GD16518}v48891/+;nsyb-Gal4/+	Viable
	shep	RNAi-1		w1118; P{GD5125}v37863;	VDRC_37863	24931409	w[1118]	VDRC_60000	w[1118];;nsyb-Gal4/+	w1118; P{GD5125}v37863/+;nsyb-Gal4/+	Viable
		RNAi-2		y[1] sc[*] v[1] sev[21]; ;P{TRiP.HMS00959}attP2/TM3, Sb1	BDSC_33996	X	y[1] v[1];; P{y[+t7.7]=CaryP}attP2	BDSC_36303	y[1] v[1];; P{y[+t7.7]=CaryP}attP2/nsyb-Gal4	y1 sc* v1 sev21; ;P{TRiP.HMS00959}attP2/nsyb-Gal4	Viable
		RNAi-3		y[1] sc[*] v[1] sev[21]; P{y[+t7.7] v[+t1.8]=TRiP.HMS02666}attP40;	BDSC_43545	26324914	y[1] v[1]; P{y[+t7.7]=CaryP}attP40	BDSC_36304	y[1] v[1]; P{y[+t7.7]=CaryP}attP40/+;nsyb-Gal4/+	y[1] sc[*] v[1] sev[21]; P{y[+t7.7] v[+t1.8]=TRiP.HMS02666}attP40/+;nsyb-Gal4/+	Lethal
	stai	RNAi-1		w1118; P{GD8550}v32370;	VDRC_32370	27411367	w[1118]	VDRC_60000	w[1118];;nsyb-Gal4/+	w1118; P{GD8550}v32370/+;nsyb-Gal4/+	Viable
		RNAi-2		y[1] v[1]; P{y[+t7.7] v[+t1.8]=TRiP.HMJ21270}attP40;	BDSC_53925	35381951	y[1] v[1]; P{y[+t7.7]=CaryP}attP40	BDSC_36304	y[1] v[1]; P{y[+t7.7]=CaryP}attP40/+;nsyb-Gal4/+	y[1] v[1]; P{y[+t7.7] v[+t1.8]=TRiP.HMJ21270}attP40/+;nsyb-Gal4/+	Viable
	Rtnl1	RNAi-1		w1118; P{GD15707}v33919;	VDRC_33919	27170313	w[1118]	VDRC_60000	w[1118];;nsyb-Gal4/+	w1118; P{GD15707}v33919/+;nsyb-Gal4/+	Viable
		RNAi-2		y,w[1118];P{KK108949}VIE-260B;	VDRC_110545	X	y,w[1118];P{attP,y[+],w[3`]	VDRC_60100	y,w[1118];P{attP,y[+],w[3`]/+; nsyb-Gal4/+	y,w[1118];P{KK108949}VIE-260B/+;nsyb-Gal4/+	Lethal
	Snap25	RNAi-1		y[1] v[1]; ;P{y[+t7.7] v[+t1.8]=TRiP.JF02615}attP2	BDSC_27306	33404278	y[1] v[1];; P{y[+t7.7]=CaryP}attP2	BDSC_36303	y[1] v[1];; P{y[+t7.7]=CaryP}attP2/nsyb-Gal4	y[1] v[1]; ;P{y[+t7.7] v[+t1.8]=TRiP.JF02615}attP2/nsyb-Gal4	Viable
	Pgi	RNAi-1		y,w[1118];P{KK101740}VIE-260B;	VDRC_103616	X	y,w[1118];P{attP,y[+],w[3`]	VDRC_60100	y,w[1118];P{attP,y[+],w[3`]/+; nsyb-Gal4/+	y,w[1118];P{KK101740}VIE-260B/+;nsyb-Gal4/+	Viable
		RNAi-2		w1118; P{GD13860}v24257;	VDRC_24257	36543134	w[1118]	VDRC_60000	w[1118];;nsyb-Gal4/+	w1118; P{GD13860}v24257/+;nsyb-Gal4/+	Viable
	NP15.6	RNAi-1		y,w[1118];P{KK110586}VIE-260B;	VDRC_108432	X	y,w[1118];P{attP,y[+],w[3`]	VDRC_60100	y,w[1118];P{attP,y[+],w[3`]/+; nsyb-Gal4/+	y,w[1118];P{KK110586}VIE-260B/+;nsyb-Gal4/+	Viable
		RNAi-2		w1118; ;P{GD3059}v5717	VDRC_5717	X	w[1118]	VDRC_60000	w[1118];;nsyb-Gal4/+	w1118; ;P{GD3059}v5717/nsyb-Gal4	Viable
