# Supplementary material for: Functional characterization of a human epilepsy-associated gene network reveals metabolic regulation as a critical factor underlying seizure susceptibilities
Source: Dis Model Mech. 2026 Jan 28;19(1):dmm052307. doi: 10.1242/dmm.052307 (PMC12869506; doi:10.1242/dmm.052307)
Supplement: Table S8. Novel versus established links between genes of the evolutionarily conserved and co-expressed 26-gene module with altered seizure susceptibility, energy metabolism and AMPK activity. Abbreviations: AMPK - Adenosine monophosphate-activated protein kinase. [file dmm-19-052307-TableS8.xlsx]

## Sheet: S8_Novelty of identified links
Supplementary Table 8 – Novel versus established links between genes of the evolutionarily conserved and co-expressed 26-gene module with altered seizure susceptibility, energy metabolism and AMPK activity. Abbreviations: AMPK – Adenosine monophosphate-activated protein kinase.
Fly gene	Human gene	Energy metabolism	AMPK phosphorylation
14-3-3ζ	YWHAG	The 14-3-3 protein family regulates a variety of metabolic enzymes involved in glycolysis, pentose phosphate pathway and fatty acid synthesis (Kleppe et al., 2011).	Knockdown 14-3-3ζ in colon cancer cell lines, p-AMPK level is increased (Ding et al., 2018).
CaMKII	CAMK2B	CaMKII: Mitochondrial CaMKII causes adverse metabolic reprogramming. Mice with myocardial and mitochondrial CaMKII overexpression show decreased ATP (Luczak et al., 2020).	Inhibition of CaMKII in mouse claudin-1 cells, p-AMPK level is increased (Shiomi et al., 2015). In contrast, in the hearts of AC3-I (CaMKII inhibition) mice, p-AMPK level is decreased (Meng et al., 2022).
NP15.6	NDUFB11	NDUFB11 is one of the subunits of complex I of mitochondrial respiratory chain, and complex I is required for maintaining the energy metabolism of mitochondria (Sharma et al., 2009). Knockdown of NDUFB11 in HeLa cells causes decreased oxygen consumption rate (Van Rahden et al., 2015).	NDUFB11: Not previously reported Mitochondrial respiratory chain: Acute mitochondrial defects result in increased p-AMPK level (Fernandez-Mosquera et al., 2017). In contrast, chronic mitochondrial malfunction leads to increased p-AMPK level (Fernandez-Mosquera et al., 2019).
cype	COX6C	COX6C plays a critical role in the regulation of oxidative phosphorylation (OXPHOS) and ATP production (Wang et al., 2022) COX: In CDs (Cohen rat, COX deficiency) fibroblasts, oxygen consumption rate was similar to those in controls (Kogot-Levin et al., 2016).	Upon knockdown COX6C in human non-small cell lung carcinoma cells, p-AMPK level is increased (Liu et al., 2024).
Cam	CALM3	Calmodulin: The Ca2+-calmodulin complex plays a role in the control of cell energy metabolism (Beitner, 1998).	Not previously reported
Aldo	ALDOA	ALDOA plays a vital role in glycolysis (Rose and O'connell, 1969).	ALDOA: Knockdown ALDOA in mouse embryo fibroblasts, p-AMPK level is increased. (Zhang et al., 2017).
ɑSnap	NAPB	Not previously reported	α-SNAP: Knockdown α-SNAP in HEK293 cells, p-AMPK level is increased (Wang and Brautigan, 2013).
Vha68-1	ATP6V1A	V-ATPases play a role in energy and nutrient-sensing functions (Eaton et al., 2021b). ATP6V1A controls synaptic vesicle transport by altering their proton gradient (acidification).	ATP6V1A: Increased p-AMPK promotes the phosphorylation of ATP6V1A in HEK293 cells. (Alzamora et al., 2013) V-ATPase: Knockdown ATP6V0C in HEK293 cells, p-AMPK level is not increased (Zhang et al., 2014).
shep	RBMS1	Not previously reported	RBMS1: Not previously reported RBMS3: Increased p-AMPK promotes RBMS3 expression (Lv et al., 2023).
